# Supplementary material for: Streptomycin Induced Stress Response in Salmonella enterica Serovar Typhimurium Shows Distinct Colony Scatter Signature
Source: PLoS One. 2015 Aug 7;10(8):e0135035. doi: 10.1371/journal.pone.0135035 (PMC4529181; doi:10.1371/journal.pone.0135035)
Supplement: S1 Table — (XLS) [file pone.0135035.s003.xls]

## Sheet: Protein Peptide Summary
2014_10
BHAR141020
Analysis Information
	Report Type			Protein-Peptide Summary by Spot						Analysis Type						Combined (MS+MS/MS)
	Sample Set Name			BHAR141020						Database						NCBInr
	Analysis Name			Bacteria						Creation Date
	Reported By									Last Modified
		MS Acq. : Proc. Methods				(Unspecified) : (Unspecified)
		Interpretation Method				(Unspecified)
Gel Idx/Pos			5/A5						Instr./Gel Origin			BA2060/141023A								Process Status		Analysis Succeeded
Plate [#] Name			[1] 31534						Instrument Sample Name											Spectra		11
Rank		Protein Name						Accession No.		Protein MW		Protein		Pep.		Protein		Protein	Total Ion	Total Ion
												PI		Count		Score		Score	Score	C. I. %
																		C. I. %
	Band-1	chaperonin GroEL [Salmonella enterica subsp. enterica						gi|213582265		56195.3	4.85			25		1140		100	937	100
		serovar Typhi str. E98-0664]
		Peptide Information
		Calc. Mass		Obsrv. Mass	± da	± ppm	Start	End	Sequence						Ion	C. I. %		Modification					Rank	Result Type
							Seq.	Seq.							Score
		875.436	875.4		-0.0355	-41	59	65	EIELEDK															Mascot
		985.568	985.503		-0.0645	-65	19	28	GVNVLADAVK															Mascot
		1000.57	1000.51		-0.0578	-58	123	132	AVAAAVEELK															Mascot
		1011.52	1011.47		-0.054	-53	396	404	VEDALHATR															Mascot
		1045.55	1045.5		-0.0476	-46	312	321	ATLEDLGQAK															Mascot
		1199.67	1199.6		-0.0703	-59	232	242	EMLPVLEAVAK															Mascot
		1201.58	1201.58		0.001	1	431	441	GQNEDQNVGIK															Mascot
		1215.67	1215.59		-0.0795	-65	232	242	EMLPVLEAVAK									Oxidation (M)[2]						Mascot
		1238.66	1238.59		-0.072	-58	394	404	ARVEDALHATR															Mascot
		1373.7	1373.63		-0.0757	-55	106	118	AVAAGMNPMDLKR															Mascot
		1389.7	1389.61		-0.0849	-61	106	118	AVAAGMNPMDLKR									Oxidation (M)[6]						Mascot
		1454.64	1454.56		-0.0747	-51	351	362	QQIEEATSDYDR															Mascot
		1567.88	1567.79		-0.0899	-57	405	421	AAVEEGVVAGGGVALIR					151		100								Mascot
		1567.88	1567.79		-0.0899	-57	405	421	AAVEEGVVAGGGVALIR															Mascot
		1605.86	1605.75		-0.1129	-70	43	58	SFGAPTITKDGVSVAR															Mascot
		1711.78	1711.68		-0.0967	-56	351	364	QQIEEATSDYDREK															Mascot
			1711.68																					Mascot
		1711.78	1711.68		-0.0967	-56	351	364	QQIEEATSDYDREK					98		100								Mascot
		1741.91	1741.81		-0.0988	-57	426	441	IADLKGQNEDQNVGIK															Mascot
		1760.9	1760.79		-0.1143	-65	143	160	AIAQVGTISANSDETVGK															Mascot
		1845.92	1845.81		-0.1061	-57	328	345	DTTTIIDGVGEEAAIQGR															Mascot
		1845.92	1845.81		-0.1061	-57	328	345	DTTTIIDGVGEEAAIQGR					179		100								Mascot
		1957.01	1956.88		-0.1233	-63	453	470	QIVLNCGEEPSVVANTVK					83		99.985		Carbamidomethyl (C)[6]						Mascot
		1957.01	1956.88		-0.1233	-63	453	470	QIVLNCGEEPSVVANTVK									Carbamidomethyl (C)[6]						Mascot
		2010.95	2010.82		-0.1301	-65	59	75	EIELEDKFENMGAQMVK					76		99.926								Mascot
		2010.95	2010.82		-0.1301	-65	59	75	EIELEDKFENMGAQMVK															Mascot
		2026.95	2026.83		-0.1151	-57	59	75	EIELEDKFENMGAQMVK									Oxidation (M)[11]						Mascot
		2399.28	2399.13		-0.1499	-62	323	345	VVINKDTTTIIDGVGEEAAI															Mascot
									QGR
		2418.24	2418.09		-0.1433	-59	81	105	ANDAAGDGTTTATVLAQ															Mascot
									SIITEGLK
		2418.24	2418.09		-0.1433	-59	81	105	ANDAAGDGTTTATVLAQ					134		100								Mascot
									SIITEGLK
		2649.34	2649.18		-0.1577	-60	287	311	AMLQDIATLTGGTVISEEI															Mascot
									GMELEK
		2723.5	2723.31		-0.1865	-68	243	268	AGKPLLIIAEDVEGEALAT															Mascot
									LVVNTMR
		2851.33	2851.16		-0.1677	-59	172	197	EGVITVEDGTGLQDELDV					216		100								Mascot
									VEGMQFDR
		2851.33	2851.16		-0.1677	-59	172	197	EGVITVEDGTGLQDELDV															Mascot
									VEGMQFDR
		2867.33	2867.15		-0.1797	-63	172	197	EGVITVEDGTGLQDELDV									Oxidation (M)[22]						Mascot
									VEGMQFDR
		2966.28	2966.11		-0.1765	-60	471	498	GGDGNYGYNAATEEYG															Mascot
									NMIDMGILDPTK
		3239.72	3239.54		-0.179	-55	198	226	GYLSPYFINKPETGAVEL															Mascot
									ESPFILLADKK
	Band-2	molecular chaperone GroEL [Salmonella enterica						gi|197248697		57004.6	4.85			25		1130		100	937	100
		subsp. enterica serovar Agona str. SL483]
		Peptide Information
		Calc. Mass		Obsrv. Mass	± da	± ppm	Start	End	Sequence						Ion	C. I. %		Modification					Rank	Result Type
							Seq.	Seq.							Score
		875.436	875.4		-0.0355	-41	59	65	EIELEDK															Mascot
		985.568	985.503		-0.0645	-65	19	28	GVNVLADAVK															Mascot
		1000.57	1000.51		-0.0578	-58	123	132	AVAAAVEELK															Mascot
		1011.52	1011.47		-0.054	-53	396	404	VEDALHATR															Mascot
		1045.55	1045.5		-0.0476	-46	312	321	ATLEDLGQAK															Mascot
		1199.67	1199.6		-0.0703	-59	232	242	EMLPVLEAVAK															Mascot
		1201.58	1201.58		0.001	1	431	441	GQNEDQNVGIK															Mascot
		1215.67	1215.59		-0.0795	-65	232	242	EMLPVLEAVAK									Oxidation (M)[2]						Mascot
		1238.66	1238.59		-0.072	-58	394	404	ARVEDALHATR															Mascot
			1238.59																					Mascot
		1373.7	1373.63		-0.0757	-55	106	118	AVAAGMNPMDLKR															Mascot
		1389.7	1389.61		-0.0849	-61	106	118	AVAAGMNPMDLKR									Oxidation (M)[6]						Mascot
		1454.64	1454.56		-0.0747	-51	351	362	QQIEEATSDYDR															Mascot
		1567.88	1567.79		-0.0899	-57	405	421	AAVEEGVVAGGGVALIR					151		100								Mascot
		1567.88	1567.79		-0.0899	-57	405	421	AAVEEGVVAGGGVALIR															Mascot
		1605.86	1605.75		-0.1129	-70	43	58	SFGAPTITKDGVSVAR															Mascot
		1711.78	1711.68		-0.0967	-56	351	364	QQIEEATSDYDREK															Mascot
		1711.78	1711.68		-0.0967	-56	351	364	QQIEEATSDYDREK					98		100								Mascot
		1741.91	1741.81		-0.0988	-57	426	441	IADLKGQNEDQNVGIK															Mascot
		1760.9	1760.79		-0.1143	-65	143	160	AIAQVGTISANSDETVGK															Mascot
		1845.92	1845.81		-0.1061	-57	328	345	DTTTIIDGVGEEAAIQGR															Mascot
		1845.92	1845.81		-0.1061	-57	328	345	DTTTIIDGVGEEAAIQGR					179		100								Mascot
		1957.01	1956.88		-0.1233	-63	453	470	QIVLNCGEEPSVVANTVK					83		99.985		Carbamidomethyl (C)[6]						Mascot
		1957.01	1956.88		-0.1233	-63	453	470	QIVLNCGEEPSVVANTVK									Carbamidomethyl (C)[6]						Mascot
		2010.95	2010.82		-0.1301	-65	59	75	EIELEDKFENMGAQMVK					76		99.926								Mascot
		2010.95	2010.82		-0.1301	-65	59	75	EIELEDKFENMGAQMVK															Mascot
		2026.95	2026.83		-0.1151	-57	59	75	EIELEDKFENMGAQMVK									Oxidation (M)[11]						Mascot
		2399.28	2399.13		-0.1499	-62	323	345	VVINKDTTTIIDGVGEEAAI															Mascot
									QGR
		2418.24	2418.09		-0.1433	-59	81	105	ANDAAGDGTTTATVLAQ															Mascot
									SIITEGLK
		2418.24	2418.09		-0.1433	-59	81	105	ANDAAGDGTTTATVLAQ					134		100								Mascot
									SIITEGLK
		2649.34	2649.18		-0.1577	-60	287	311	AMLQDIATLTGGTVISEEI															Mascot
									GMELEK
		2723.5	2723.31		-0.1865	-68	243	268	AGKPLLIIAEDVEGEALAT															Mascot
									LVVNTMR
		2851.33	2851.16		-0.1677	-59	172	197	EGVITVEDGTGLQDELDV					216		100								Mascot
									VEGMQFDR
		2851.33	2851.16		-0.1677	-59	172	197	EGVITVEDGTGLQDELDV															Mascot
									VEGMQFDR
		2867.33	2867.15		-0.1797	-63	172	197	EGVITVEDGTGLQDELDV									Oxidation (M)[22]						Mascot
									VEGMQFDR
		2966.28	2966.11		-0.1765	-60	471	498	GGDGNYGYNAATEEYG															Mascot
									NMIDMGILDPTK
		3239.72	3239.54		-0.179	-55	198	226	GYLSPYFINKPETGAVEL															Mascot
									ESPFILLADKK
	Band-3	chaperonin GroEL [Salmonella enterica subsp. arizonae						gi|161505165		57262.7	4.85			24		1110		100	937	100
		serovar 62:z4,z23:- str. RSK2980]
		Peptide Information
		Calc. Mass		Obsrv. Mass	± da	± ppm	Start	End	Sequence						Ion	C. I. %		Modification					Rank	Result Type
							Seq.	Seq.							Score
		875.436	875.4		-0.0355	-41	59	65	EIELEDK															Mascot
		985.568	985.503		-0.0645	-65	19	28	GVNVLADAVK															Mascot
			985.503																					Mascot
		1000.57	1000.51		-0.0578	-58	123	132	AVAAAVEELK															Mascot
		1011.52	1011.47		-0.054	-53	396	404	VEDALHATR															Mascot
		1045.55	1045.5		-0.0476	-46	312	321	ATLEDLGQAK															Mascot
		1199.67	1199.6		-0.0703	-59	232	242	EMLPVLEAVAK															Mascot
		1201.58	1201.58		0.001	1	431	441	GQNEDQNVGIK															Mascot
		1215.67	1215.59		-0.0795	-65	232	242	EMLPVLEAVAK									Oxidation (M)[2]						Mascot
		1238.66	1238.59		-0.072	-58	394	404	ARVEDALHATR															Mascot
		1373.7	1373.63		-0.0757	-55	106	118	AVAAGMNPMDLKR															Mascot
		1389.7	1389.61		-0.0849	-61	106	118	AVAAGMNPMDLKR									Oxidation (M)[6]						Mascot
		1454.64	1454.56		-0.0747	-51	351	362	QQIEEATSDYDR															Mascot
		1567.88	1567.79		-0.0899	-57	405	421	AAVEEGVVAGGGVALIR					151		100								Mascot
		1567.88	1567.79		-0.0899	-57	405	421	AAVEEGVVAGGGVALIR															Mascot
		1711.78	1711.68		-0.0967	-56	351	364	QQIEEATSDYDREK															Mascot
		1711.78	1711.68		-0.0967	-56	351	364	QQIEEATSDYDREK					98		100								Mascot
		1741.91	1741.81		-0.0988	-57	426	441	IADLKGQNEDQNVGIK															Mascot
		1760.9	1760.79		-0.1143	-65	143	160	AIAQVGTISANSDETVGK															Mascot
		1845.92	1845.81		-0.1061	-57	328	345	DTTTIIDGVGEEAAIQGR															Mascot
		1845.92	1845.81		-0.1061	-57	328	345	DTTTIIDGVGEEAAIQGR					179		100								Mascot
		1957.01	1956.88		-0.1233	-63	453	470	QIVLNCGEEPSVVANTVK					83		99.985		Carbamidomethyl (C)[6]						Mascot
		1957.01	1956.88		-0.1233	-63	453	470	QIVLNCGEEPSVVANTVK									Carbamidomethyl (C)[6]						Mascot
		2010.95	2010.82		-0.1301	-65	59	75	EIELEDKFENMGAQMVK					76		99.926								Mascot
		2010.95	2010.82		-0.1301	-65	59	75	EIELEDKFENMGAQMVK															Mascot
		2026.95	2026.83		-0.1151	-57	59	75	EIELEDKFENMGAQMVK									Oxidation (M)[11]						Mascot
		2399.28	2399.13		-0.1499	-62	323	345	VVINKDTTTIIDGVGEEAAI															Mascot
									QGR
		2418.24	2418.09		-0.1433	-59	81	105	ANDAAGDGTTTATVLAQ															Mascot
									SIITEGLK
		2418.24	2418.09		-0.1433	-59	81	105	ANDAAGDGTTTATVLAQ					134		100								Mascot
									SIITEGLK
		2649.34	2649.18		-0.1577	-60	287	311	AMLQDIATLTGGTVISEEI															Mascot
									GMELEK
		2723.5	2723.31		-0.1865	-68	243	268	AGKPLLIIAEDVEGEALAT															Mascot
									LVVNTMR
		2851.33	2851.16		-0.1677	-59	172	197	EGVITVEDGTGLQDELDV					216		100								Mascot
									VEGMQFDR
		2851.33	2851.16		-0.1677	-59	172	197	EGVITVEDGTGLQDELDV															Mascot
									VEGMQFDR
		2867.33	2867.15		-0.1797	-63	172	197	EGVITVEDGTGLQDELDV									Oxidation (M)[22]						Mascot
									VEGMQFDR
		2966.28	2966.11		-0.1765	-60	471	498	GGDGNYGYNAATEEYG															Mascot
									NMIDMGILDPTK
		3239.72	3239.54		-0.179	-55	198	226	GYLSPYFINKPETGAVEL															Mascot
									ESPFILLADKK
	4	GroEL [Enterobacteriaceae bacterium Kuo2-2]						gi|165974026		57239.6	4.85			22		1090		100	937	100
		Peptide Information
		Calc. Mass		Obsrv. Mass	± da	± ppm	Start	End	Sequence						Ion	C. I. %		Modification					Rank	Result Type
							Seq.	Seq.							Score
		875.436	875.4		-0.0355	-41	59	65	EIELEDK															Mascot
		985.568	985.503		-0.0645	-65	19	28	GVNVLADAVK															Mascot
		1000.57	1000.51		-0.0578	-58	123	132	AVAAAVEELK															Mascot
		1011.52	1011.47		-0.054	-53	396	404	VEDALHATR															Mascot
		1045.55	1045.5		-0.0476	-46	312	321	ATLEDLGQAK															Mascot
		1199.67	1199.6		-0.0703	-59	232	242	EMLPVLEAVAK															Mascot
		1201.65	1201.58		-0.0719	-60	312	322	ATLEDLGQAKR															Mascot
		1215.67	1215.59		-0.0795	-65	232	242	EMLPVLEAVAK									Oxidation (M)[2]						Mascot
		1238.66	1238.59		-0.072	-58	394	404	ARVEDALHATR															Mascot
		1373.7	1373.63		-0.0757	-55	106	118	AVAAGMNPMDLKR															Mascot
		1389.7	1389.61		-0.0849	-61	106	118	AVAAGMNPMDLKR									Oxidation (M)[6]						Mascot
		1454.64	1454.56		-0.0747	-51	351	362	QQIEEATSDYDR															Mascot
		1567.88	1567.79		-0.0899	-57	405	421	AAVEEGVVAGGGVALIR					151		100								Mascot
		1567.88	1567.79		-0.0899	-57	405	421	AAVEEGVVAGGGVALIR															Mascot
		1605.86	1605.75		-0.1129	-70	43	58	SFGAPTITKDGVSVAR															Mascot
		1711.78	1711.68		-0.0967	-56	351	364	QQIEEATSDYDREK															Mascot
		1711.78	1711.68		-0.0967	-56	351	364	QQIEEATSDYDREK					98		100								Mascot
		1760.9	1760.79		-0.1143	-65	143	160	AIAQVGTISANSDETVGK															Mascot
		1845.92	1845.81		-0.1061	-57	328	345	DTTTIIDGVGEEAAIQGR															Mascot
		1845.92	1845.81		-0.1061	-57	328	345	DTTTIIDGVGEEAAIQGR					179		100								Mascot
		1957.01	1956.88		-0.1233	-63	453	470	QIVLNCGEEPSVVANTVK					83		99.985		Carbamidomethyl (C)[6]						Mascot
		1957.01	1956.88		-0.1233	-63	453	470	QIVLNCGEEPSVVANTVK									Carbamidomethyl (C)[6]						Mascot
		2010.95	2010.82		-0.1301	-65	59	75	EIELEDKFENMGAQMVK					76		99.926								Mascot
		2010.95	2010.82		-0.1301	-65	59	75	EIELEDKFENMGAQMVK															Mascot
		2026.95	2026.83		-0.1151	-57	59	75	EIELEDKFENMGAQMVK									Oxidation (M)[11]						Mascot
		2399.28	2399.13		-0.1499	-62	323	345	VVINKDTTTIIDGVGEEAAI															Mascot
									QGR
		2418.24	2418.09		-0.1433	-59	81	105	ANDAAGDGTTTATVLAQ															Mascot
									SIITEGLK
		2418.24	2418.09		-0.1433	-59	81	105	ANDAAGDGTTTATVLAQ					134		100								Mascot
									SIITEGLK
		2649.34	2649.18		-0.1577	-60	287	311	AMLQDIATLTGGTVISEEI															Mascot
									GMELEK
		2851.33	2851.16		-0.1677	-59	172	197	EGVITVEDGTGLQDELDV					216		100								Mascot
									VEGMQFDR
		2851.33	2851.16		-0.1677	-59	172	197	EGVITVEDGTGLQDELDV															Mascot
									VEGMQFDR
		2867.33	2867.15		-0.1797	-63	172	197	EGVITVEDGTGLQDELDV									Oxidation (M)[22]						Mascot
			2867.15																					Mascot
									VEGMQFDR
		3239.72	3239.54		-0.179	-55	198	226	GYLSPYFINKPETGAVEL															Mascot
									ESPFILLADKK
	5	molecular chaperone GroEL [Escherichia coli 536]						gi|110644502		57292.7	4.85			24		978		100	804	100
		Peptide Information
		Calc. Mass		Obsrv. Mass	± da	± ppm	Start	End	Sequence						Ion	C. I. %		Modification					Rank	Result Type
							Seq.	Seq.							Score
		875.436	875.4		-0.0355	-41	59	65	EIELEDK															Mascot
		985.568	985.503		-0.0645	-65	19	28	GVNVLADAVK															Mascot
		1000.57	1000.51		-0.0578	-58	123	132	AVAAAVEELK															Mascot
		1011.52	1011.47		-0.054	-53	396	404	VEDALHATR															Mascot
		1045.55	1045.5		-0.0476	-46	312	321	ATLEDLGQAK															Mascot
		1199.67	1199.6		-0.0703	-59	232	242	EMLPVLEAVAK															Mascot
		1201.58	1201.58		0.001	1	431	441	GQNEDQNVGIK															Mascot
		1215.67	1215.59		-0.0795	-65	232	242	EMLPVLEAVAK									Oxidation (M)[2]						Mascot
		1238.66	1238.59		-0.072	-58	394	404	ARVEDALHATR															Mascot
		1373.7	1373.63		-0.0757	-55	106	118	AVAAGMNPMDLKR															Mascot
		1389.7	1389.61		-0.0849	-61	106	118	AVAAGMNPMDLKR									Oxidation (M)[6]						Mascot
		1454.64	1454.56		-0.0747	-51	351	362	QQIEEATSDYDR															Mascot
		1567.88	1567.79		-0.0899	-57	405	421	AAVEEGVVAGGGVALIR					151		100								Mascot
		1567.88	1567.79		-0.0899	-57	405	421	AAVEEGVVAGGGVALIR															Mascot
		1605.86	1605.75		-0.1129	-70	43	58	SFGAPTITKDGVSVAR															Mascot
		1711.78	1711.68		-0.0967	-56	351	364	QQIEEATSDYDREK															Mascot
		1711.78	1711.68		-0.0967	-56	351	364	QQIEEATSDYDREK					98		100								Mascot
		1760.9	1760.79		-0.1143	-65	143	160	AIAQVGTISANSDETVGK															Mascot
		1845.92	1845.81		-0.1061	-57	328	345	DTTTIIDGVGEEAAIQGR															Mascot
		1845.92	1845.81		-0.1061	-57	328	345	DTTTIIDGVGEEAAIQGR					179		100								Mascot
		1957.01	1956.88		-0.1233	-63	453	470	QIVLNCGEEPSVVANTVK					83		99.985		Carbamidomethyl (C)[6]						Mascot
		1957.01	1956.88		-0.1233	-63	453	470	QIVLNCGEEPSVVANTVK									Carbamidomethyl (C)[6]						Mascot
		1992.72	1992.89		0.1657	83	527	548	NDAADLGAAGGMGGMG									Oxidation (M)[12,15,18,21]						Mascot
									GMGGMM
		2010.95	2010.82		-0.1301	-65	59	75	EIELEDKFENMGAQMVK					76		99.926								Mascot
		2010.95	2010.82		-0.1301	-65	59	75	EIELEDKFENMGAQMVK															Mascot
		2026.95	2026.83		-0.1151	-57	59	75	EIELEDKFENMGAQMVK									Oxidation (M)[11]						Mascot
		2399.28	2399.13		-0.1499	-62	323	345	VVINKDTTTIIDGVGEEAAI															Mascot
									QGR
		2649.34	2649.18		-0.1577	-60	287	311	AMLQDIATLTGGTVISEEI															Mascot
									GMELEK
		2723.5	2723.31		-0.1865	-68	243	268	AGKPLLIIAEDVEGEALAT															Mascot
									LVVNTMR
		2851.33	2851.16		-0.1677	-59	172	197	EGVITVEDGTGLQDELDV					216		100								Mascot
									VEGMQFDR
		2851.33	2851.16		-0.1677	-59	172	197	EGVITVEDGTGLQDELDV															Mascot
									VEGMQFDR
		2867.33	2867.15		-0.1797	-63	172	197	EGVITVEDGTGLQDELDV									Oxidation (M)[22]						Mascot
									VEGMQFDR
		2966.28	2966.11		-0.1765	-60	471	498	GGDGNYGYNAATEEYG															Mascot
									NMIDMGILDPTK
		3239.72	3239.54		-0.179	-55	198	226	GYLSPYFINKPETGAVEL															Mascot
									ESPFILLADKK
	6	chaperonin GroEL [Escherichia fergusonii ATCC 35469]						gi|218551413		57350.7	4.85			24		974		100	804	100
		Peptide Information
		Calc. Mass		Obsrv. Mass	± da	± ppm	Start	End	Sequence						Ion	C. I. %		Modification					Rank	Result Type
							Seq.	Seq.							Score
		875.436	875.4		-0.0355	-41	59	65	EIELEDK															Mascot
		985.568	985.503		-0.0645	-65	19	28	GVNVLADAVK															Mascot
		1011.52	1011.47		-0.054	-53	396	404	VEDALHATR															Mascot
		1045.55	1045.5		-0.0476	-46	312	321	ATLEDLGQAK															Mascot
		1199.67	1199.6		-0.0703	-59	232	242	EMLPVLEAVAK															Mascot
		1201.65	1201.58		-0.0719	-60	312	322	ATLEDLGQAKR															Mascot
		1215.6	1215.59		-0.0105	-9	431	441	GQNEEQNVGIK															Mascot
		1238.66	1238.59		-0.072	-58	394	404	ARVEDALHATR															Mascot
		1373.7	1373.63		-0.0757	-55	106	118	AVAAGMNPMDLKR															Mascot
		1389.7	1389.61		-0.0849	-61	106	118	AVAAGMNPMDLKR									Oxidation (M)[6]						Mascot
		1454.64	1454.56		-0.0747	-51	351	362	QQIEEATSDYDR															Mascot
		1567.88	1567.79		-0.0899	-57	405	421	AAVEEGVVAGGGVALIR					151		100								Mascot
		1567.88	1567.79		-0.0899	-57	405	421	AAVEEGVVAGGGVALIR															Mascot
		1605.86	1605.75		-0.1129	-70	43	58	SFGAPTITKDGVSVAR															Mascot
		1654.89	1654.69		-0.198	-120	431	445	GQNEEQNVGIKVALR															Mascot
		1711.78	1711.68		-0.0967	-56	351	364	QQIEEATSDYDREK															Mascot
		1711.78	1711.68		-0.0967	-56	351	364	QQIEEATSDYDREK					98		100								Mascot
		1760.9	1760.79		-0.1143	-65	143	160	AIAQVGTISANSDETVGK															Mascot
		1845.92	1845.81		-0.1061	-57	328	345	DTTTIIDGVGEEAAIQGR															Mascot
		1845.92	1845.81		-0.1061	-57	328	345	DTTTIIDGVGEEAAIQGR					179		100								Mascot
		1957.01	1956.88		-0.1233	-63	453	470	QIVLNCGEEPSVVANTVK					83		99.985		Carbamidomethyl (C)[6]						Mascot
		1957.01	1956.88		-0.1233	-63	453	470	QIVLNCGEEPSVVANTVK									Carbamidomethyl (C)[6]						Mascot
		1992.72	1992.89		0.1657	83	527	548	NDAADLGAAGGMGGMG									Oxidation (M)[12,15,18,21]						Mascot
									GMGGMM
		2010.95	2010.82		-0.1301	-65	59	75	EIELEDKFENMGAQMVK					76		99.926								Mascot
		2010.95	2010.82		-0.1301	-65	59	75	EIELEDKFENMGAQMVK															Mascot
		2026.95	2026.83		-0.1151	-57	59	75	EIELEDKFENMGAQMVK									Oxidation (M)[11]						Mascot
			2026.83																					Mascot
		2399.28	2399.13		-0.1499	-62	323	345	VVINKDTTTIIDGVGEEAAI															Mascot
									QGR
		2649.34	2649.18		-0.1577	-60	287	311	AMLQDIATLTGGTVISEEI															Mascot
									GMELEK
		2723.5	2723.31		-0.1865	-68	243	268	AGKPLLIIAEDVEGEALAT															Mascot
									LVVNTMR
		2851.33	2851.16		-0.1677	-59	172	197	EGVITVEDGTGLQDELDV					216		100								Mascot
									VEGMQFDR
		2851.33	2851.16		-0.1677	-59	172	197	EGVITVEDGTGLQDELDV															Mascot
									VEGMQFDR
		2867.33	2867.15		-0.1797	-63	172	197	EGVITVEDGTGLQDELDV									Oxidation (M)[22]						Mascot
									VEGMQFDR
		3239.72	3239.54		-0.179	-55	198	226	GYLSPYFINKPETGAVEL															Mascot
									ESPFILLADKK
	7	Chain A, Solution Structure Of Apo Groel By						gi|18655582		57090.6	4.81			23		969		100	804	100
		Cryo-Electron Microscopy
		Peptide Information
		Calc. Mass		Obsrv. Mass	± da	± ppm	Start	End	Sequence						Ion	C. I. %		Modification					Rank	Result Type
							Seq.	Seq.							Score
		875.436	875.4		-0.0355	-41	58	64	EIELEDK															Mascot
		985.568	985.503		-0.0645	-65	18	27	GVNVLADAVK															Mascot
		1011.52	1011.47		-0.054	-53	395	403	VEDALHATR															Mascot
		1045.55	1045.5		-0.0476	-46	311	320	ATLEDLGQAK															Mascot
		1199.67	1199.6		-0.0703	-59	231	241	EMLPVLEAVAK															Mascot
		1201.58	1201.58		0.001	1	430	440	GQNEDQNVGIK															Mascot
		1215.67	1215.59		-0.0795	-65	231	241	EMLPVLEAVAK									Oxidation (M)[2]						Mascot
		1238.66	1238.59		-0.072	-58	393	403	ARVEDALHATR															Mascot
		1373.7	1373.63		-0.0757	-55	105	117	AVAAGMNPMDLKR															Mascot
		1389.7	1389.61		-0.0849	-61	105	117	AVAAGMNPMDLKR									Oxidation (M)[6]						Mascot
		1454.64	1454.56		-0.0747	-51	350	361	QQIEEATSDYDR															Mascot
		1567.88	1567.79		-0.0899	-57	404	420	AAVEEGVVAGGGVALIR					151		100								Mascot
		1567.88	1567.79		-0.0899	-57	404	420	AAVEEGVVAGGGVALIR															Mascot
		1605.86	1605.75		-0.1129	-70	42	57	SFGAPTITKDGVSVAR															Mascot
		1711.78	1711.68		-0.0967	-56	350	363	QQIEEATSDYDREK															Mascot
		1711.78	1711.68		-0.0967	-56	350	363	QQIEEATSDYDREK					98		100								Mascot
		1760.9	1760.79		-0.1143	-65	142	159	AIAQVGTISANSDETVGK															Mascot
		1845.92	1845.81		-0.1061	-57	327	344	DTTTIIDGVGEEAAIQGR															Mascot
		1845.92	1845.81		-0.1061	-57	327	344	DTTTIIDGVGEEAAIQGR					179		100								Mascot
		1957.01	1956.88		-0.1233	-63	452	469	QIVLNCGEEPSVVANTVK					83		99.985		Carbamidomethyl (C)[6]						Mascot
		1957.01	1956.88		-0.1233	-63	452	469	QIVLNCGEEPSVVANTVK									Carbamidomethyl (C)[6]						Mascot
		1992.72	1992.89		0.1657	83	526	547	NDAADLGAAGGMGGMG									Oxidation (M)[12,15,18,21]						Mascot
									GMGGMM
		2010.95	2010.82		-0.1301	-65	58	74	EIELEDKFENMGAQMVK					76		99.926								Mascot
		2010.95	2010.82		-0.1301	-65	58	74	EIELEDKFENMGAQMVK															Mascot
		2026.95	2026.83		-0.1151	-57	58	74	EIELEDKFENMGAQMVK									Oxidation (M)[11]						Mascot
		2399.28	2399.13		-0.1499	-62	322	344	VVINKDTTTIIDGVGEEAAI															Mascot
									QGR
		2649.34	2649.18		-0.1577	-60	286	310	AMLQDIATLTGGTVISEEI															Mascot
									GMELEK
		2723.5	2723.31		-0.1865	-68	242	267	AGKPLLIIAEDVEGEALAT															Mascot
									LVVNTMR
		2851.33	2851.16		-0.1677	-59	171	196	EGVITVEDGTGLQDELDV					216		100								Mascot
									VEGMQFDR
		2851.33	2851.16		-0.1677	-59	171	196	EGVITVEDGTGLQDELDV															Mascot
									VEGMQFDR
		2867.33	2867.15		-0.1797	-63	171	196	EGVITVEDGTGLQDELDV									Oxidation (M)[22]						Mascot
									VEGMQFDR
		2966.28	2966.11		-0.1765	-60	470	497	GGDGNYGYNAATEEYG															Mascot
									NMIDMGILDPTK
		3239.72	3239.54		-0.179	-55	197	225	GYLSPYFINKPETGAVEL															Mascot
									ESPFILLADKK
	8	Chain A, Crystal Structure Of The Asymmetric						gi|2624772		57161.6	4.85			23		968		100	804	100
		Chaperonin Complex GroelGROES(ADP)7
		Peptide Information
		Calc. Mass		Obsrv. Mass	± da	± ppm	Start	End	Sequence						Ion	C. I. %		Modification					Rank	Result Type
							Seq.	Seq.							Score
		875.436	875.4		-0.0355	-41	58	64	EIELEDK															Mascot
		985.568	985.503		-0.0645	-65	18	27	GVNVLADAVK															Mascot
		1011.52	1011.47		-0.054	-53	395	403	VEDALHATR															Mascot
		1045.55	1045.5		-0.0476	-46	311	320	ATLEDLGQAK															Mascot
		1199.67	1199.6		-0.0703	-59	231	241	EMLPVLEAVAK															Mascot
		1201.58	1201.58		0.001	1	430	440	GQNEDQNVGIK															Mascot
		1215.67	1215.59		-0.0795	-65	231	241	EMLPVLEAVAK									Oxidation (M)[2]						Mascot
		1238.66	1238.59		-0.072	-58	393	403	ARVEDALHATR															Mascot
		1373.7	1373.63		-0.0757	-55	105	117	AVAAGMNPMDLKR															Mascot
		1389.7	1389.61		-0.0849	-61	105	117	AVAAGMNPMDLKR									Oxidation (M)[6]						Mascot
		1454.64	1454.56		-0.0747	-51	350	361	QQIEEATSDYDR															Mascot
		1567.88	1567.79		-0.0899	-57	404	420	AAVEEGVVAGGGVALIR					151		100								Mascot
		1567.88	1567.79		-0.0899	-57	404	420	AAVEEGVVAGGGVALIR															Mascot
		1605.86	1605.75		-0.1129	-70	42	57	SFGAPTITKDGVSVAR															Mascot
		1711.78	1711.68		-0.0967	-56	350	363	QQIEEATSDYDREK															Mascot
		1711.78	1711.68		-0.0967	-56	350	363	QQIEEATSDYDREK					98		100								Mascot
		1760.9	1760.79		-0.1143	-65	142	159	AIAQVGTISANSDETVGK															Mascot
		1845.92	1845.81		-0.1061	-57	327	344	DTTTIIDGVGEEAAIQGR															Mascot
		1845.92	1845.81		-0.1061	-57	327	344	DTTTIIDGVGEEAAIQGR					179		100								Mascot
			1845.81																					Mascot
		1957.01	1956.88		-0.1233	-63	452	469	QIVLNCGEEPSVVANTVK					83		99.985		Carbamidomethyl (C)[6]						Mascot
		1957.01	1956.88		-0.1233	-63	452	469	QIVLNCGEEPSVVANTVK									Carbamidomethyl (C)[6]						Mascot
		1992.72	1992.89		0.1657	83	526	547	NDAADLGAAGGMGGMG									Oxidation (M)[12,15,18,21]						Mascot
									GMGGMM
		2010.95	2010.82		-0.1301	-65	58	74	EIELEDKFENMGAQMVK					76		99.926								Mascot
		2010.95	2010.82		-0.1301	-65	58	74	EIELEDKFENMGAQMVK															Mascot
		2026.95	2026.83		-0.1151	-57	58	74	EIELEDKFENMGAQMVK									Oxidation (M)[11]						Mascot
		2399.28	2399.13		-0.1499	-62	322	344	VVINKDTTTIIDGVGEEAAI															Mascot
									QGR
		2649.34	2649.18		-0.1577	-60	286	310	AMLQDIATLTGGTVISEEI															Mascot
									GMELEK
		2723.5	2723.31		-0.1865	-68	242	267	AGKPLLIIAEDVEGEALAT															Mascot
									LVVNTMR
		2851.33	2851.16		-0.1677	-59	171	196	EGVITVEDGTGLQDELDV					216		100								Mascot
									VEGMQFDR
		2851.33	2851.16		-0.1677	-59	171	196	EGVITVEDGTGLQDELDV															Mascot
									VEGMQFDR
		2867.33	2867.15		-0.1797	-63	171	196	EGVITVEDGTGLQDELDV									Oxidation (M)[22]						Mascot
									VEGMQFDR
		2966.28	2966.11		-0.1765	-60	470	497	GGDGNYGYNAATEEYG															Mascot
									NMIDMGILDPTK
		3239.72	3239.54		-0.179	-55	197	225	GYLSPYFINKPETGAVEL															Mascot
									ESPFILLADKK
	9	chaperonin GroEL [Escherichia coli DH1]						gi|386597340		57320.7	4.85			23		967		100	804	100
		Peptide Information
		Calc. Mass		Obsrv. Mass	± da	± ppm	Start	End	Sequence						Ion	C. I. %		Modification					Rank	Result Type
							Seq.	Seq.							Score
		875.436	875.4		-0.0355	-41	59	65	EIELEDK															Mascot
		985.568	985.503		-0.0645	-65	19	28	GVNVLADAVK															Mascot
		1011.52	1011.47		-0.054	-53	396	404	VEDALHATR															Mascot
		1045.55	1045.5		-0.0476	-46	312	321	ATLEDLGQAK															Mascot
		1199.67	1199.6		-0.0703	-59	232	242	EMLPVLEAVAK															Mascot
		1201.58	1201.58		0.001	1	431	441	GQNEDQNVGIK															Mascot
		1215.67	1215.59		-0.0795	-65	232	242	EMLPVLEAVAK									Oxidation (M)[2]						Mascot
		1238.66	1238.59		-0.072	-58	394	404	ARVEDALHATR															Mascot
		1373.7	1373.63		-0.0757	-55	106	118	AVAAGMNPMDLKR															Mascot
		1389.7	1389.61		-0.0849	-61	106	118	AVAAGMNPMDLKR									Oxidation (M)[6]						Mascot
		1454.64	1454.56		-0.0747	-51	351	362	QQIEEATSDYDR															Mascot
		1567.88	1567.79		-0.0899	-57	405	421	AAVEEGVVAGGGVALIR					151		100								Mascot
		1567.88	1567.79		-0.0899	-57	405	421	AAVEEGVVAGGGVALIR															Mascot
		1605.86	1605.75		-0.1129	-70	43	58	SFGAPTITKDGVSVAR															Mascot
		1711.78	1711.68		-0.0967	-56	351	364	QQIEEATSDYDREK															Mascot
		1711.78	1711.68		-0.0967	-56	351	364	QQIEEATSDYDREK					98		100								Mascot
			1711.68																					Mascot
		1760.9	1760.79		-0.1143	-65	143	160	AIAQVGTISANSDETVGK															Mascot
		1845.92	1845.81		-0.1061	-57	328	345	DTTTIIDGVGEEAAIQGR															Mascot
		1845.92	1845.81		-0.1061	-57	328	345	DTTTIIDGVGEEAAIQGR					179		100								Mascot
		1957.01	1956.88		-0.1233	-63	453	470	QIVLNCGEEPSVVANTVK					83		99.985		Carbamidomethyl (C)[6]						Mascot
		1957.01	1956.88		-0.1233	-63	453	470	QIVLNCGEEPSVVANTVK									Carbamidomethyl (C)[6]						Mascot
		1992.72	1992.89		0.1657	83	527	548	NDAADLGAAGGMGGMG									Oxidation (M)[12,15,18,21]						Mascot
									GMGGMM
		2010.95	2010.82		-0.1301	-65	59	75	EIELEDKFENMGAQMVK					76		99.926								Mascot
		2010.95	2010.82		-0.1301	-65	59	75	EIELEDKFENMGAQMVK															Mascot
		2026.95	2026.83		-0.1151	-57	59	75	EIELEDKFENMGAQMVK									Oxidation (M)[11]						Mascot
		2399.28	2399.13		-0.1499	-62	323	345	VVINKDTTTIIDGVGEEAAI															Mascot
									QGR
		2649.34	2649.18		-0.1577	-60	287	311	AMLQDIATLTGGTVISEEI															Mascot
									GMELEK
		2723.5	2723.31		-0.1865	-68	243	268	AGKPLLIIAEDVEGEALAT															Mascot
									LVVNTMR
		2851.33	2851.16		-0.1677	-59	172	197	EGVITVEDGTGLQDELDV					216		100								Mascot
									VEGMQFDR
		2851.33	2851.16		-0.1677	-59	172	197	EGVITVEDGTGLQDELDV															Mascot
									VEGMQFDR
		2867.33	2867.15		-0.1797	-63	172	197	EGVITVEDGTGLQDELDV									Oxidation (M)[22]						Mascot
									VEGMQFDR
		2966.28	2966.11		-0.1765	-60	471	498	GGDGNYGYNAATEEYG															Mascot
									NMIDMGILDPTK
		3239.72	3239.54		-0.179	-55	198	226	GYLSPYFINKPETGAVEL															Mascot
									ESPFILLADKK
	10	Chain A, Structural Basis For Groel-Assisted Protein						gi|29726355		57032.6	4.84			23		967		100	802	100
		Folding From The Crystal Structure Of (Groel-K
		Peptide Information
		Calc. Mass		Obsrv. Mass	± da	± ppm	Start	End	Sequence						Ion	C. I. %		Modification					Rank	Result Type
							Seq.	Seq.							Score
		875.436	875.4		-0.0355	-41	58	64	EIELEDK															Mascot
		985.568	985.503		-0.0645	-65	18	27	GVNVLADAVK															Mascot
		1011.52	1011.47		-0.054	-53	395	403	VEDALHATR															Mascot
		1045.55	1045.5		-0.0476	-46	311	320	ATLEDLGQAK															Mascot
		1199.67	1199.6		-0.0703	-59	231	241	EMLPVLEAVAK															Mascot
		1201.65	1201.58		-0.0719	-60	311	321	ATLEDLGQAKR															Mascot
		1215.67	1215.59		-0.0795	-65	231	241	EMLPVLEAVAK									Oxidation (M)[2]						Mascot
		1238.66	1238.59		-0.072	-58	393	403	ARVEDALHATR															Mascot
		1373.7	1373.63		-0.0757	-55	105	117	AVAAGMNPMDLKR															Mascot
		1389.7	1389.61		-0.0849	-61	105	117	AVAAGMNPMDLKR									Oxidation (M)[6]						Mascot
		1454.64	1454.56		-0.0747	-51	350	361	QQIEEATSDYDR															Mascot
		1567.88	1567.79		-0.0899	-57	404	420	AAVEEGVVAGGGVALIR					151		100								Mascot
		1567.88	1567.79		-0.0899	-57	404	420	AAVEEGVVAGGGVALIR															Mascot
		1605.86	1605.75		-0.1129	-70	42	57	SFGAPTITKDGVSVAR															Mascot
		1711.78	1711.68		-0.0967	-56	350	363	QQIEEATSDYDREK															Mascot
		1711.78	1711.68		-0.0967	-56	350	363	QQIEEATSDYDREK					98		100								Mascot
		1760.9	1760.79		-0.1143	-65	142	159	AIAQVGTISANSDETVGK															Mascot
		1845.92	1845.81		-0.1061	-57	327	344	DTTTIIDGVGEEAAIQGR															Mascot
		1845.92	1845.81		-0.1061	-57	327	344	DTTTIIDGVGEEAAIQGR					179		100								Mascot
		1957.01	1956.88		-0.1233	-63	452	469	QIVLNCGEEPSVVANTVK					83		99.984		Carbamidomethyl (C)[6]						Mascot
		1957.01	1956.88		-0.1233	-63	452	469	QIVLNCGEEPSVVANTVK									Carbamidomethyl (C)[6]						Mascot
		1992.72	1992.89		0.1657	83	526	547	NDAADLGAAGGMGGMG									Oxidation (M)[12,15,18,21]						Mascot
									GMGGMM
		2010.95	2010.82		-0.1301	-65	58	74	EIELEDKFENMGAQMVK					76		99.924								Mascot
		2010.95	2010.82		-0.1301	-65	58	74	EIELEDKFENMGAQMVK															Mascot
		2026.95	2026.83		-0.1151	-57	58	74	EIELEDKFENMGAQMVK									Oxidation (M)[11]						Mascot
		2399.28	2399.13		-0.1499	-62	322	344	VVINKDTTTIIDGVGEEAAI															Mascot
									QGR
		2649.34	2649.18		-0.1577	-60	286	310	AMLQDIATLTGGTVISEEI															Mascot
									GMELEK
		2723.5	2723.31		-0.1865	-68	242	267	AGKPLLIIAEDVEGEALAT															Mascot
									LVVNTMR
		2851.33	2851.16		-0.1677	-59	171	196	EGVITVEDGTGLQDELDV					216		100								Mascot
									VEGMQFDR
		2851.33	2851.16		-0.1677	-59	171	196	EGVITVEDGTGLQDELDV															Mascot
									VEGMQFDR
		2867.33	2867.15		-0.1797	-63	171	196	EGVITVEDGTGLQDELDV									Oxidation (M)[22]						Mascot
									VEGMQFDR
		2966.28	2966.11		-0.1765	-60	470	497	GGDGNYGYNAATEEYG															Mascot
									NMIDMGILDPTK
		3239.72	3239.54		-0.179	-55	197	225	GYLSPYFINKPETGAVEL															Mascot
									ESPFILLADKK
Gel Idx/Pos			6/A6						Instr./Gel Origin			BA2060/141023A								Process Status		Analysis Succeeded
Plate [#] Name			[1] 31534						Instrument Sample Name											Spectra		11
Rank		Protein Name						Accession No.		Protein MW		Protein		Pep.		Protein		Protein	Total Ion	Total Ion
												PI		Count		Score		Score	Score	C. I. %
																		C. I. %
	1	chaperonin GroEL [Salmonella enterica subsp. enterica						gi|289830007		59143.7	4.98			31		1370		100	1096	100
		serovar Typhi str. E98-3139]
		Peptide Information
		Calc. Mass		Obsrv. Mass	± da	± ppm	Start	End	Sequence						Ion	C. I. %		Modification					Rank	Result Type
							Seq.	Seq.							Score
		827.51	827.492		-0.0178	-22	29	36	VTLGPKGR															Mascot
		875.436	875.401		-0.0342	-39	59	65	EIELEDK															Mascot
		921.504	921.46		-0.0444	-48	43	51	SFGAPTITK															Mascot
		985.568	985.509		-0.0583	-59	19	28	GVNVLADAVK															Mascot
		1000.57	1000.51		-0.0525	-52	123	132	AVAAAVEELK															Mascot
		1011.52	1011.47		-0.0477	-47	396	404	VEDALHATR															Mascot
		1045.55	1045.51		-0.0439	-42	312	321	ATLEDLGQAK															Mascot
		1199.67	1199.6		-0.0674	-56	232	242	EMLPVLEAVAK															Mascot
		1199.67	1199.6		-0.0674	-56	232	242	EMLPVLEAVAK					49		65.959								Mascot
		1201.58	1201.59		0.0074	6	431	441	GQNEDQNVGIK															Mascot
		1215.67	1215.6		-0.0618	-51	232	242	EMLPVLEAVAK									Oxidation (M)[2]						Mascot
		1217.6	1217.54		-0.0646	-53	106	117	AVAAGMNPMDLK															Mascot
		1238.66	1238.6		-0.0622	-50	394	404	ARVEDALHATR															Mascot
		1373.7	1373.62		-0.0837	-61	106	118	AVAAGMNPMDLKR															Mascot
		1373.7	1373.62		-0.0837	-61	106	118	AVAAGMNPMDLKR					31		0								Mascot
		1389.7	1389.62		-0.0793	-57	106	118	AVAAGMNPMDLKR									Oxidation (M)[6]						Mascot
		1454.64	1454.56		-0.0837	-58	351	362	QQIEEATSDYDR															Mascot
		1567.88	1567.8		-0.0849	-54	405	421	AAVEEGVVAGGGVALIR															Mascot
		1567.88	1567.8		-0.0849	-54	405	421	AAVEEGVVAGGGVALIR					145		100								Mascot
		1589.89	1589.78		-0.1055	-66	37	51	NVVLDKSFGAPTITK															Mascot
		1605.86	1605.76		-0.0981	-61	43	58	SFGAPTITKDGVSVAR															Mascot
		1711.78	1711.68		-0.0994	-58	351	364	QQIEEATSDYDREK					94		99.999								Mascot
		1711.78	1711.68		-0.0994	-58	351	364	QQIEEATSDYDREK															Mascot
		1741.91	1741.8		-0.1031	-59	426	441	IADLKGQNEDQNVGIK															Mascot
		1760.9	1760.8		-0.1021	-58	143	160	AIAQVGTISANSDETVGK															Mascot
		1845.92	1845.81		-0.1046	-57	328	345	DTTTIIDGVGEEAAIQGR															Mascot
		1845.92	1845.81		-0.1046	-57	328	345	DTTTIIDGVGEEAAIQGR					185		100								Mascot
		1957.01	1956.89		-0.1192	-61	453	470	QIVLNCGEEPSVVANTVK									Carbamidomethyl (C)[6]						Mascot
		1957.01	1956.89		-0.1192	-61	453	470	QIVLNCGEEPSVVANTVK					102		100		Carbamidomethyl (C)[6]						Mascot
		2010.95	2010.82		-0.1265	-63	59	75	EIELEDKFENMGAQMVK					78		99.956								Mascot
		2010.95	2010.82		-0.1265	-63	59	75	EIELEDKFENMGAQMVK															Mascot
		2026.95	2026.83		-0.1134	-56	59	75	EIELEDKFENMGAQMVK									Oxidation (M)[11]						Mascot
		2042.9	2042.79		-0.1071	-52	527	546	SDAPDLGAAGGSGWYG															Mascot
									WYGR
		2399.28	2399.11		-0.1631	-68	323	345	VVINKDTTTIIDGVGEEAAI															Mascot
									QGR
		2418.24	2418.09		-0.1484	-61	81	105	ANDAAGDGTTTATVLAQ					168		100								Mascot
									SIITEGLK
		2418.24	2418.09		-0.1484	-61	81	105	ANDAAGDGTTTATVLAQ															Mascot
									SIITEGLK
		2649.34	2649.16		-0.1731	-65	287	311	AMLQDIATLTGGTVISEEI															Mascot
									GMELEK
		2723.5	2723.33		-0.1748	-64	243	268	AGKPLLIIAEDVEGEALAT															Mascot
									LVVNTMR
		2851.33	2851.16		-0.1739	-61	172	197	EGVITVEDGTGLQDELDV															Mascot
									VEGMQFDR
		2851.33	2851.16		-0.1739	-61	172	197	EGVITVEDGTGLQDELDV					199		100								Mascot
									VEGMQFDR
		2867.33	2867.14		-0.1873	-65	172	197	EGVITVEDGTGLQDELDV									Oxidation (M)[22]						Mascot
									VEGMQFDR
		2966.28	2966.09		-0.1914	-65	471	498	GGDGNYGYNAATEEYG															Mascot
									NMIDMGILDPTK
		2982.28	2982.14		-0.1377	-46	471	498	GGDGNYGYNAATEEYG									Oxidation (M)[18]						Mascot
									NMIDMGILDPTK
		3111.63	3111.48		-0.1526	-49	198	225	GYLSPYFINKPETGAVEL															Mascot
									ESPFILLADK
		3239.72	3239.55		-0.1787	-55	198	226	GYLSPYFINKPETGAVEL					45		14.494								Mascot
									ESPFILLADKK
		3239.72	3239.55		-0.1787	-55	198	226	GYLSPYFINKPETGAVEL															Mascot
									ESPFILLADKK
	2	chaperonin GroEL [Salmonella enterica subsp. enterica						gi|213582265		56195.3	4.85			30		1370		100	1096	100
		serovar Typhi str. E98-0664]
		Peptide Information
		Calc. Mass		Obsrv. Mass	± da	± ppm	Start	End	Sequence						Ion	C. I. %		Modification					Rank	Result Type
							Seq.	Seq.							Score
		827.51	827.492		-0.0178	-22	29	36	VTLGPKGR															Mascot
		875.436	875.401		-0.0342	-39	59	65	EIELEDK															Mascot
		921.504	921.46		-0.0444	-48	43	51	SFGAPTITK															Mascot
		985.568	985.509		-0.0583	-59	19	28	GVNVLADAVK															Mascot
		1000.57	1000.51		-0.0525	-52	123	132	AVAAAVEELK															Mascot
		1011.52	1011.47		-0.0477	-47	396	404	VEDALHATR															Mascot
		1045.55	1045.51		-0.0439	-42	312	321	ATLEDLGQAK															Mascot
		1199.67	1199.6		-0.0674	-56	232	242	EMLPVLEAVAK															Mascot
		1199.67	1199.6		-0.0674	-56	232	242	EMLPVLEAVAK					49		65.959								Mascot
		1201.58	1201.59		0.0074	6	431	441	GQNEDQNVGIK															Mascot
		1215.67	1215.6		-0.0618	-51	232	242	EMLPVLEAVAK									Oxidation (M)[2]						Mascot
		1217.6	1217.54		-0.0646	-53	106	117	AVAAGMNPMDLK															Mascot
		1238.66	1238.6		-0.0622	-50	394	404	ARVEDALHATR															Mascot
		1373.7	1373.62		-0.0837	-61	106	118	AVAAGMNPMDLKR															Mascot
		1373.7	1373.62		-0.0837	-61	106	118	AVAAGMNPMDLKR					31		0								Mascot
		1389.7	1389.62		-0.0793	-57	106	118	AVAAGMNPMDLKR									Oxidation (M)[6]						Mascot
		1454.64	1454.56		-0.0837	-58	351	362	QQIEEATSDYDR															Mascot
		1567.88	1567.8		-0.0849	-54	405	421	AAVEEGVVAGGGVALIR															Mascot
		1567.88	1567.8		-0.0849	-54	405	421	AAVEEGVVAGGGVALIR					145		100								Mascot
		1589.89	1589.78		-0.1055	-66	37	51	NVVLDKSFGAPTITK															Mascot
		1605.86	1605.76		-0.0981	-61	43	58	SFGAPTITKDGVSVAR															Mascot
		1711.78	1711.68		-0.0994	-58	351	364	QQIEEATSDYDREK					94		99.999								Mascot
			1711.68																					Mascot
		1711.78	1711.68		-0.0994	-58	351	364	QQIEEATSDYDREK															Mascot
		1741.91	1741.8		-0.1031	-59	426	441	IADLKGQNEDQNVGIK															Mascot
		1760.9	1760.8		-0.1021	-58	143	160	AIAQVGTISANSDETVGK															Mascot
		1845.92	1845.81		-0.1046	-57	328	345	DTTTIIDGVGEEAAIQGR															Mascot
		1845.92	1845.81		-0.1046	-57	328	345	DTTTIIDGVGEEAAIQGR					185		100								Mascot
		1957.01	1956.89		-0.1192	-61	453	470	QIVLNCGEEPSVVANTVK									Carbamidomethyl (C)[6]						Mascot
		1957.01	1956.89		-0.1192	-61	453	470	QIVLNCGEEPSVVANTVK					102		100		Carbamidomethyl (C)[6]						Mascot
		2010.95	2010.82		-0.1265	-63	59	75	EIELEDKFENMGAQMVK					78		99.956								Mascot
		2010.95	2010.82		-0.1265	-63	59	75	EIELEDKFENMGAQMVK															Mascot
		2026.95	2026.83		-0.1134	-56	59	75	EIELEDKFENMGAQMVK									Oxidation (M)[11]						Mascot
		2042.94	2042.79		-0.149	-73	59	75	EIELEDKFENMGAQMVK									Oxidation (M)[11,15]						Mascot
		2399.28	2399.11		-0.1631	-68	323	345	VVINKDTTTIIDGVGEEAAI															Mascot
									QGR
		2418.24	2418.09		-0.1484	-61	81	105	ANDAAGDGTTTATVLAQ					168		100								Mascot
									SIITEGLK
		2418.24	2418.09		-0.1484	-61	81	105	ANDAAGDGTTTATVLAQ															Mascot
									SIITEGLK
		2649.34	2649.16		-0.1731	-65	287	311	AMLQDIATLTGGTVISEEI															Mascot
									GMELEK
		2723.5	2723.33		-0.1748	-64	243	268	AGKPLLIIAEDVEGEALAT															Mascot
									LVVNTMR
		2851.33	2851.16		-0.1739	-61	172	197	EGVITVEDGTGLQDELDV															Mascot
									VEGMQFDR
		2851.33	2851.16		-0.1739	-61	172	197	EGVITVEDGTGLQDELDV					199		100								Mascot
									VEGMQFDR
		2867.33	2867.14		-0.1873	-65	172	197	EGVITVEDGTGLQDELDV									Oxidation (M)[22]						Mascot
									VEGMQFDR
		2966.28	2966.09		-0.1914	-65	471	498	GGDGNYGYNAATEEYG															Mascot
									NMIDMGILDPTK
		2982.28	2982.14		-0.1377	-46	471	498	GGDGNYGYNAATEEYG									Oxidation (M)[18]						Mascot
									NMIDMGILDPTK
		3111.63	3111.48		-0.1526	-49	198	225	GYLSPYFINKPETGAVEL															Mascot
									ESPFILLADK
		3239.72	3239.55		-0.1787	-55	198	226	GYLSPYFINKPETGAVEL					45		14.494								Mascot
									ESPFILLADKK
		3239.72	3239.55		-0.1787	-55	198	226	GYLSPYFINKPETGAVEL															Mascot
									ESPFILLADKK
	3	molecular chaperone GroEL [Salmonella enterica						gi|16763152		57249.7	4.85			30		1360		100	1096	100
		subsp. enterica serovar Typhi str. CT18]
		Peptide Information
		Calc. Mass		Obsrv. Mass	± da	± ppm	Start	End	Sequence						Ion	C. I. %		Modification					Rank	Result Type
							Seq.	Seq.							Score
		827.51	827.492		-0.0178	-22	29	36	VTLGPKGR															Mascot
		875.436	875.401		-0.0342	-39	59	65	EIELEDK															Mascot
		921.504	921.46		-0.0444	-48	43	51	SFGAPTITK															Mascot
		985.568	985.509		-0.0583	-59	19	28	GVNVLADAVK															Mascot
		1000.57	1000.51		-0.0525	-52	123	132	AVAAAVEELK															Mascot
		1011.52	1011.47		-0.0477	-47	396	404	VEDALHATR															Mascot
		1045.55	1045.51		-0.0439	-42	312	321	ATLEDLGQAK															Mascot
		1199.67	1199.6		-0.0674	-56	232	242	EMLPVLEAVAK															Mascot
		1199.67	1199.6		-0.0674	-56	232	242	EMLPVLEAVAK					49		65.959								Mascot
		1201.58	1201.59		0.0074	6	431	441	GQNEDQNVGIK															Mascot
		1215.67	1215.6		-0.0618	-51	232	242	EMLPVLEAVAK									Oxidation (M)[2]						Mascot
		1217.6	1217.54		-0.0646	-53	106	117	AVAAGMNPMDLK															Mascot
		1238.66	1238.6		-0.0622	-50	394	404	ARVEDALHATR															Mascot
		1373.7	1373.62		-0.0837	-61	106	118	AVAAGMNPMDLKR															Mascot
		1373.7	1373.62		-0.0837	-61	106	118	AVAAGMNPMDLKR					31		0								Mascot
		1389.7	1389.62		-0.0793	-57	106	118	AVAAGMNPMDLKR									Oxidation (M)[6]						Mascot
		1454.64	1454.56		-0.0837	-58	351	362	QQIEEATSDYDR															Mascot
		1567.88	1567.8		-0.0849	-54	405	421	AAVEEGVVAGGGVALIR															Mascot
		1567.88	1567.8		-0.0849	-54	405	421	AAVEEGVVAGGGVALIR					145		100								Mascot
		1589.89	1589.78		-0.1055	-66	37	51	NVVLDKSFGAPTITK															Mascot
		1605.86	1605.76		-0.0981	-61	43	58	SFGAPTITKDGVSVAR															Mascot
		1711.78	1711.68		-0.0994	-58	351	364	QQIEEATSDYDREK					94		99.999								Mascot
		1711.78	1711.68		-0.0994	-58	351	364	QQIEEATSDYDREK															Mascot
		1741.91	1741.8		-0.1031	-59	426	441	IADLKGQNEDQNVGIK															Mascot
		1760.9	1760.8		-0.1021	-58	143	160	AIAQVGTISANSDETVGK															Mascot
		1845.92	1845.81		-0.1046	-57	328	345	DTTTIIDGVGEEAAIQGR															Mascot
		1845.92	1845.81		-0.1046	-57	328	345	DTTTIIDGVGEEAAIQGR					185		100								Mascot
		1957.01	1956.89		-0.1192	-61	453	470	QIVLNCGEEPSVVANTVK									Carbamidomethyl (C)[6]						Mascot
		1957.01	1956.89		-0.1192	-61	453	470	QIVLNCGEEPSVVANTVK					102		100		Carbamidomethyl (C)[6]						Mascot
		2010.95	2010.82		-0.1265	-63	59	75	EIELEDKFENMGAQMVK					78		99.956								Mascot
		2010.95	2010.82		-0.1265	-63	59	75	EIELEDKFENMGAQMVK															Mascot
		2026.95	2026.83		-0.1134	-56	59	75	EIELEDKFENMGAQMVK									Oxidation (M)[11]						Mascot
		2042.94	2042.79		-0.149	-73	59	75	EIELEDKFENMGAQMVK									Oxidation (M)[11,15]						Mascot
		2399.28	2399.11		-0.1631	-68	323	345	VVINKDTTTIIDGVGEEAAI															Mascot
									QGR
		2418.24	2418.09		-0.1484	-61	81	105	ANDAAGDGTTTATVLAQ					168		100								Mascot
									SIITEGLK
		2418.24	2418.09		-0.1484	-61	81	105	ANDAAGDGTTTATVLAQ															Mascot
									SIITEGLK
		2649.34	2649.16		-0.1731	-65	287	311	AMLQDIATLTGGTVISEEI															Mascot
									GMELEK
		2723.5	2723.33		-0.1748	-64	243	268	AGKPLLIIAEDVEGEALAT															Mascot
									LVVNTMR
		2851.33	2851.16		-0.1739	-61	172	197	EGVITVEDGTGLQDELDV															Mascot
									VEGMQFDR
		2851.33	2851.16		-0.1739	-61	172	197	EGVITVEDGTGLQDELDV					199		100								Mascot
									VEGMQFDR
		2867.33	2867.14		-0.1873	-65	172	197	EGVITVEDGTGLQDELDV									Oxidation (M)[22]						Mascot
									VEGMQFDR
		2966.28	2966.09		-0.1914	-65	471	498	GGDGNYGYNAATEEYG															Mascot
									NMIDMGILDPTK
		2982.28	2982.14		-0.1377	-46	471	498	GGDGNYGYNAATEEYG									Oxidation (M)[18]						Mascot
									NMIDMGILDPTK
		3111.63	3111.48		-0.1526	-49	198	225	GYLSPYFINKPETGAVEL															Mascot
									ESPFILLADK
		3239.72	3239.55		-0.1787	-55	198	226	GYLSPYFINKPETGAVEL					45		14.494								Mascot
									ESPFILLADKK
		3239.72	3239.55		-0.1787	-55	198	226	GYLSPYFINKPETGAVEL															Mascot
									ESPFILLADKK
	4	chaperonin GroEL [Salmonella enterica subsp. arizonae						gi|161505165		57262.7	4.85			27		1320		100	1096	100
		serovar 62:z4,z23:- str. RSK2980]
		Peptide Information
		Calc. Mass		Obsrv. Mass	± da	± ppm	Start	End	Sequence						Ion	C. I. %		Modification					Rank	Result Type
							Seq.	Seq.							Score
		827.51	827.492		-0.0178	-22	29	36	VTLGPKGR															Mascot
		875.436	875.401		-0.0342	-39	59	65	EIELEDK															Mascot
		985.568	985.509		-0.0583	-59	19	28	GVNVLADAVK															Mascot
		1000.57	1000.51		-0.0525	-52	123	132	AVAAAVEELK															Mascot
		1011.52	1011.47		-0.0477	-47	396	404	VEDALHATR															Mascot
		1045.55	1045.51		-0.0439	-42	312	321	ATLEDLGQAK															Mascot
		1199.67	1199.6		-0.0674	-56	232	242	EMLPVLEAVAK															Mascot
		1199.67	1199.6		-0.0674	-56	232	242	EMLPVLEAVAK					49		65.959								Mascot
		1201.58	1201.59		0.0074	6	431	441	GQNEDQNVGIK															Mascot
		1215.67	1215.6		-0.0618	-51	232	242	EMLPVLEAVAK									Oxidation (M)[2]						Mascot
		1217.6	1217.54		-0.0646	-53	106	117	AVAAGMNPMDLK															Mascot
		1238.66	1238.6		-0.0622	-50	394	404	ARVEDALHATR															Mascot
		1373.7	1373.62		-0.0837	-61	106	118	AVAAGMNPMDLKR															Mascot
		1373.7	1373.62		-0.0837	-61	106	118	AVAAGMNPMDLKR					31		0								Mascot
		1389.7	1389.62		-0.0793	-57	106	118	AVAAGMNPMDLKR									Oxidation (M)[6]						Mascot
		1454.64	1454.56		-0.0837	-58	351	362	QQIEEATSDYDR															Mascot
		1567.88	1567.8		-0.0849	-54	405	421	AAVEEGVVAGGGVALIR															Mascot
		1567.88	1567.8		-0.0849	-54	405	421	AAVEEGVVAGGGVALIR					145		100								Mascot
		1711.78	1711.68		-0.0994	-58	351	364	QQIEEATSDYDREK					94		99.999								Mascot
		1711.78	1711.68		-0.0994	-58	351	364	QQIEEATSDYDREK															Mascot
		1741.91	1741.8		-0.1031	-59	426	441	IADLKGQNEDQNVGIK															Mascot
		1760.9	1760.8		-0.1021	-58	143	160	AIAQVGTISANSDETVGK															Mascot
		1845.92	1845.81		-0.1046	-57	328	345	DTTTIIDGVGEEAAIQGR															Mascot
			1845.81																					Mascot
		1845.92	1845.81		-0.1046	-57	328	345	DTTTIIDGVGEEAAIQGR					185		100								Mascot
		1957.01	1956.89		-0.1192	-61	453	470	QIVLNCGEEPSVVANTVK									Carbamidomethyl (C)[6]						Mascot
		1957.01	1956.89		-0.1192	-61	453	470	QIVLNCGEEPSVVANTVK					102		100		Carbamidomethyl (C)[6]						Mascot
		2010.95	2010.82		-0.1265	-63	59	75	EIELEDKFENMGAQMVK					78		99.956								Mascot
		2010.95	2010.82		-0.1265	-63	59	75	EIELEDKFENMGAQMVK															Mascot
		2026.95	2026.83		-0.1134	-56	59	75	EIELEDKFENMGAQMVK									Oxidation (M)[11]						Mascot
		2042.94	2042.79		-0.149	-73	59	75	EIELEDKFENMGAQMVK									Oxidation (M)[11,15]						Mascot
		2399.28	2399.11		-0.1631	-68	323	345	VVINKDTTTIIDGVGEEAAI															Mascot
									QGR
		2418.24	2418.09		-0.1484	-61	81	105	ANDAAGDGTTTATVLAQ					168		100								Mascot
									SIITEGLK
		2418.24	2418.09		-0.1484	-61	81	105	ANDAAGDGTTTATVLAQ															Mascot
									SIITEGLK
		2649.34	2649.16		-0.1731	-65	287	311	AMLQDIATLTGGTVISEEI															Mascot
									GMELEK
		2723.5	2723.33		-0.1748	-64	243	268	AGKPLLIIAEDVEGEALAT															Mascot
									LVVNTMR
		2851.33	2851.16		-0.1739	-61	172	197	EGVITVEDGTGLQDELDV															Mascot
									VEGMQFDR
		2851.33	2851.16		-0.1739	-61	172	197	EGVITVEDGTGLQDELDV					199		100								Mascot
									VEGMQFDR
		2867.33	2867.14		-0.1873	-65	172	197	EGVITVEDGTGLQDELDV									Oxidation (M)[22]						Mascot
									VEGMQFDR
		2966.28	2966.09		-0.1914	-65	471	498	GGDGNYGYNAATEEYG															Mascot
									NMIDMGILDPTK
		2982.28	2982.14		-0.1377	-46	471	498	GGDGNYGYNAATEEYG									Oxidation (M)[18]						Mascot
									NMIDMGILDPTK
		3111.63	3111.48		-0.1526	-49	198	225	GYLSPYFINKPETGAVEL															Mascot
									ESPFILLADK
		3239.72	3239.55		-0.1787	-55	198	226	GYLSPYFINKPETGAVEL					45		14.494								Mascot
									ESPFILLADKK
		3239.72	3239.55		-0.1787	-55	198	226	GYLSPYFINKPETGAVEL															Mascot
									ESPFILLADKK
	5	GroEL [Enterobacteriaceae bacterium Kuo2-2]						gi|165974026		57239.6	4.85			27		1310		100	1096	100
		Peptide Information
		Calc. Mass		Obsrv. Mass	± da	± ppm	Start	End	Sequence						Ion	C. I. %		Modification					Rank	Result Type
							Seq.	Seq.							Score
		827.51	827.492		-0.0178	-22	29	36	VTLGPKGR															Mascot
		875.436	875.401		-0.0342	-39	59	65	EIELEDK															Mascot
		921.504	921.46		-0.0444	-48	43	51	SFGAPTITK															Mascot
		985.568	985.509		-0.0583	-59	19	28	GVNVLADAVK															Mascot
		1000.57	1000.51		-0.0525	-52	123	132	AVAAAVEELK															Mascot
		1011.52	1011.47		-0.0477	-47	396	404	VEDALHATR															Mascot
		1045.55	1045.51		-0.0439	-42	312	321	ATLEDLGQAK															Mascot
		1199.67	1199.6		-0.0674	-56	232	242	EMLPVLEAVAK															Mascot
		1199.67	1199.6		-0.0674	-56	232	242	EMLPVLEAVAK					49		65.959								Mascot
			1199.6																					Mascot
		1201.65	1201.59		-0.0655	-55	312	322	ATLEDLGQAKR															Mascot
		1215.67	1215.6		-0.0618	-51	232	242	EMLPVLEAVAK									Oxidation (M)[2]						Mascot
		1217.6	1217.54		-0.0646	-53	106	117	AVAAGMNPMDLK															Mascot
		1238.66	1238.6		-0.0622	-50	394	404	ARVEDALHATR															Mascot
		1373.7	1373.62		-0.0837	-61	106	118	AVAAGMNPMDLKR															Mascot
		1373.7	1373.62		-0.0837	-61	106	118	AVAAGMNPMDLKR					31		0								Mascot
		1389.7	1389.62		-0.0793	-57	106	118	AVAAGMNPMDLKR									Oxidation (M)[6]						Mascot
		1454.64	1454.56		-0.0837	-58	351	362	QQIEEATSDYDR															Mascot
		1567.88	1567.8		-0.0849	-54	405	421	AAVEEGVVAGGGVALIR															Mascot
		1567.88	1567.8		-0.0849	-54	405	421	AAVEEGVVAGGGVALIR					145		100								Mascot
		1589.89	1589.78		-0.1055	-66	37	51	NVVLDKSFGAPTITK															Mascot
		1605.86	1605.76		-0.0981	-61	43	58	SFGAPTITKDGVSVAR															Mascot
		1711.78	1711.68		-0.0994	-58	351	364	QQIEEATSDYDREK					94		99.999								Mascot
		1711.78	1711.68		-0.0994	-58	351	364	QQIEEATSDYDREK															Mascot
		1760.9	1760.8		-0.1021	-58	143	160	AIAQVGTISANSDETVGK															Mascot
		1845.92	1845.81		-0.1046	-57	328	345	DTTTIIDGVGEEAAIQGR															Mascot
		1845.92	1845.81		-0.1046	-57	328	345	DTTTIIDGVGEEAAIQGR					185		100								Mascot
		1957.01	1956.89		-0.1192	-61	453	470	QIVLNCGEEPSVVANTVK									Carbamidomethyl (C)[6]						Mascot
		1957.01	1956.89		-0.1192	-61	453	470	QIVLNCGEEPSVVANTVK					102		100		Carbamidomethyl (C)[6]						Mascot
		2010.95	2010.82		-0.1265	-63	59	75	EIELEDKFENMGAQMVK					78		99.956								Mascot
		2010.95	2010.82		-0.1265	-63	59	75	EIELEDKFENMGAQMVK															Mascot
		2026.95	2026.83		-0.1134	-56	59	75	EIELEDKFENMGAQMVK									Oxidation (M)[11]						Mascot
		2042.94	2042.79		-0.149	-73	59	75	EIELEDKFENMGAQMVK									Oxidation (M)[11,15]						Mascot
		2399.28	2399.11		-0.1631	-68	323	345	VVINKDTTTIIDGVGEEAAI															Mascot
									QGR
		2418.24	2418.09		-0.1484	-61	81	105	ANDAAGDGTTTATVLAQ					168		100								Mascot
									SIITEGLK
		2418.24	2418.09		-0.1484	-61	81	105	ANDAAGDGTTTATVLAQ															Mascot
									SIITEGLK
		2649.34	2649.16		-0.1731	-65	287	311	AMLQDIATLTGGTVISEEI															Mascot
									GMELEK
		2851.33	2851.16		-0.1739	-61	172	197	EGVITVEDGTGLQDELDV															Mascot
									VEGMQFDR
		2851.33	2851.16		-0.1739	-61	172	197	EGVITVEDGTGLQDELDV					199		100								Mascot
									VEGMQFDR
		2867.33	2867.14		-0.1873	-65	172	197	EGVITVEDGTGLQDELDV									Oxidation (M)[22]						Mascot
									VEGMQFDR
		3111.63	3111.48		-0.1526	-49	198	225	GYLSPYFINKPETGAVEL															Mascot
									ESPFILLADK
		3239.72	3239.55		-0.1787	-55	198	226	GYLSPYFINKPETGAVEL					45		14.494								Mascot
									ESPFILLADKK
		3239.72	3239.55		-0.1787	-55	198	226	GYLSPYFINKPETGAVEL															Mascot
									ESPFILLADKK
	6	molecular chaperone GroEL [Escherichia coli 536]						gi|110644502		57292.7	4.85			29		1170		100	928	100
		Peptide Information
		Calc. Mass		Obsrv. Mass	± da	± ppm	Start	End	Sequence						Ion	C. I. %		Modification					Rank	Result Type
							Seq.	Seq.							Score
		827.51	827.492		-0.0178	-22	29	36	VTLGPKGR															Mascot
		875.436	875.401		-0.0342	-39	59	65	EIELEDK															Mascot
		921.504	921.46		-0.0444	-48	43	51	SFGAPTITK															Mascot
		985.568	985.509		-0.0583	-59	19	28	GVNVLADAVK															Mascot
		1000.57	1000.51		-0.0525	-52	123	132	AVAAAVEELK															Mascot
		1011.52	1011.47		-0.0477	-47	396	404	VEDALHATR															Mascot
		1045.55	1045.51		-0.0439	-42	312	321	ATLEDLGQAK															Mascot
		1199.67	1199.6		-0.0674	-56	232	242	EMLPVLEAVAK															Mascot
		1199.67	1199.6		-0.0674	-56	232	242	EMLPVLEAVAK					49		65.959								Mascot
		1201.58	1201.59		0.0074	6	431	441	GQNEDQNVGIK															Mascot
		1215.67	1215.6		-0.0618	-51	232	242	EMLPVLEAVAK									Oxidation (M)[2]						Mascot
		1217.6	1217.54		-0.0646	-53	106	117	AVAAGMNPMDLK															Mascot
		1238.66	1238.6		-0.0622	-50	394	404	ARVEDALHATR															Mascot
		1373.7	1373.62		-0.0837	-61	106	118	AVAAGMNPMDLKR															Mascot
		1373.7	1373.62		-0.0837	-61	106	118	AVAAGMNPMDLKR					31		0								Mascot
		1389.7	1389.62		-0.0793	-57	106	118	AVAAGMNPMDLKR									Oxidation (M)[6]						Mascot
		1454.64	1454.56		-0.0837	-58	351	362	QQIEEATSDYDR															Mascot
		1567.88	1567.8		-0.0849	-54	405	421	AAVEEGVVAGGGVALIR															Mascot
		1567.88	1567.8		-0.0849	-54	405	421	AAVEEGVVAGGGVALIR					145		100								Mascot
		1589.89	1589.78		-0.1055	-66	37	51	NVVLDKSFGAPTITK															Mascot
		1605.86	1605.76		-0.0981	-61	43	58	SFGAPTITKDGVSVAR															Mascot
		1711.78	1711.68		-0.0994	-58	351	364	QQIEEATSDYDREK					94		99.999								Mascot
		1711.78	1711.68		-0.0994	-58	351	364	QQIEEATSDYDREK															Mascot
		1760.9	1760.8		-0.1021	-58	143	160	AIAQVGTISANSDETVGK															Mascot
		1845.92	1845.81		-0.1046	-57	328	345	DTTTIIDGVGEEAAIQGR															Mascot
		1845.92	1845.81		-0.1046	-57	328	345	DTTTIIDGVGEEAAIQGR					185		100								Mascot
		1957.01	1956.89		-0.1192	-61	453	470	QIVLNCGEEPSVVANTVK									Carbamidomethyl (C)[6]						Mascot
		1957.01	1956.89		-0.1192	-61	453	470	QIVLNCGEEPSVVANTVK					102		100		Carbamidomethyl (C)[6]						Mascot
		1992.72	1992.86		0.1391	70	527	548	NDAADLGAAGGMGGMG									Oxidation (M)[12,15,18,21]						Mascot
									GMGGMM
		2010.95	2010.82		-0.1265	-63	59	75	EIELEDKFENMGAQMVK					78		99.956								Mascot
		2010.95	2010.82		-0.1265	-63	59	75	EIELEDKFENMGAQMVK															Mascot
		2026.95	2026.83		-0.1134	-56	59	75	EIELEDKFENMGAQMVK									Oxidation (M)[11]						Mascot
		2042.94	2042.79		-0.149	-73	59	75	EIELEDKFENMGAQMVK									Oxidation (M)[11,15]						Mascot
		2399.28	2399.11		-0.1631	-68	323	345	VVINKDTTTIIDGVGEEAAI															Mascot
									QGR
		2649.34	2649.16		-0.1731	-65	287	311	AMLQDIATLTGGTVISEEI															Mascot
									GMELEK
		2723.5	2723.33		-0.1748	-64	243	268	AGKPLLIIAEDVEGEALAT															Mascot
									LVVNTMR
		2851.33	2851.16		-0.1739	-61	172	197	EGVITVEDGTGLQDELDV															Mascot
									VEGMQFDR
		2851.33	2851.16		-0.1739	-61	172	197	EGVITVEDGTGLQDELDV					199		100								Mascot
									VEGMQFDR
		2867.33	2867.14		-0.1873	-65	172	197	EGVITVEDGTGLQDELDV									Oxidation (M)[22]						Mascot
									VEGMQFDR
		2966.28	2966.09		-0.1914	-65	471	498	GGDGNYGYNAATEEYG															Mascot
									NMIDMGILDPTK
		2982.28	2982.14		-0.1377	-46	471	498	GGDGNYGYNAATEEYG									Oxidation (M)[18]						Mascot
									NMIDMGILDPTK
		3111.63	3111.48		-0.1526	-49	198	225	GYLSPYFINKPETGAVEL															Mascot
									ESPFILLADK
		3239.72	3239.55		-0.1787	-55	198	226	GYLSPYFINKPETGAVEL					45		14.494								Mascot
									ESPFILLADKK
		3239.72	3239.55		-0.1787	-55	198	226	GYLSPYFINKPETGAVEL															Mascot
									ESPFILLADKK
	7	Chain A, Crystal Structure Of The Asymmetric						gi|2624772		57161.6	4.85			28		1160		100	928	100
		Chaperonin Complex GroelGROES(ADP)7
		Peptide Information
		Calc. Mass		Obsrv. Mass	± da	± ppm	Start	End	Sequence						Ion	C. I. %		Modification					Rank	Result Type
							Seq.	Seq.							Score
		827.51	827.492		-0.0178	-22	28	35	VTLGPKGR															Mascot
		875.436	875.401		-0.0342	-39	58	64	EIELEDK															Mascot
		921.504	921.46		-0.0444	-48	42	50	SFGAPTITK															Mascot
		985.568	985.509		-0.0583	-59	18	27	GVNVLADAVK															Mascot
		1011.52	1011.47		-0.0477	-47	395	403	VEDALHATR															Mascot
		1045.55	1045.51		-0.0439	-42	311	320	ATLEDLGQAK															Mascot
		1199.67	1199.6		-0.0674	-56	231	241	EMLPVLEAVAK															Mascot
		1199.67	1199.6		-0.0674	-56	231	241	EMLPVLEAVAK					49		65.959								Mascot
		1201.58	1201.59		0.0074	6	430	440	GQNEDQNVGIK															Mascot
		1215.67	1215.6		-0.0618	-51	231	241	EMLPVLEAVAK									Oxidation (M)[2]						Mascot
		1217.6	1217.54		-0.0646	-53	105	116	AVAAGMNPMDLK															Mascot
		1238.66	1238.6		-0.0622	-50	393	403	ARVEDALHATR															Mascot
		1373.7	1373.62		-0.0837	-61	105	117	AVAAGMNPMDLKR															Mascot
		1373.7	1373.62		-0.0837	-61	105	117	AVAAGMNPMDLKR					31		0								Mascot
		1389.7	1389.62		-0.0793	-57	105	117	AVAAGMNPMDLKR									Oxidation (M)[6]						Mascot
		1454.64	1454.56		-0.0837	-58	350	361	QQIEEATSDYDR															Mascot
		1567.88	1567.8		-0.0849	-54	404	420	AAVEEGVVAGGGVALIR															Mascot
		1567.88	1567.8		-0.0849	-54	404	420	AAVEEGVVAGGGVALIR					145		100								Mascot
		1589.89	1589.78		-0.1055	-66	36	50	NVVLDKSFGAPTITK															Mascot
		1605.86	1605.76		-0.0981	-61	42	57	SFGAPTITKDGVSVAR															Mascot
		1711.78	1711.68		-0.0994	-58	350	363	QQIEEATSDYDREK					94		99.999								Mascot
		1711.78	1711.68		-0.0994	-58	350	363	QQIEEATSDYDREK															Mascot
		1760.9	1760.8		-0.1021	-58	142	159	AIAQVGTISANSDETVGK															Mascot
		1845.92	1845.81		-0.1046	-57	327	344	DTTTIIDGVGEEAAIQGR															Mascot
		1845.92	1845.81		-0.1046	-57	327	344	DTTTIIDGVGEEAAIQGR					185		100								Mascot
		1957.01	1956.89		-0.1192	-61	452	469	QIVLNCGEEPSVVANTVK									Carbamidomethyl (C)[6]						Mascot
		1957.01	1956.89		-0.1192	-61	452	469	QIVLNCGEEPSVVANTVK					102		100		Carbamidomethyl (C)[6]						Mascot
		1992.72	1992.86		0.1391	70	526	547	NDAADLGAAGGMGGMG									Oxidation (M)[12,15,18,21]						Mascot
									GMGGMM
		2010.95	2010.82		-0.1265	-63	58	74	EIELEDKFENMGAQMVK					78		99.956								Mascot
		2010.95	2010.82		-0.1265	-63	58	74	EIELEDKFENMGAQMVK															Mascot
		2026.95	2026.83		-0.1134	-56	58	74	EIELEDKFENMGAQMVK									Oxidation (M)[11]						Mascot
		2042.94	2042.79		-0.149	-73	58	74	EIELEDKFENMGAQMVK									Oxidation (M)[11,15]						Mascot
		2399.28	2399.11		-0.1631	-68	322	344	VVINKDTTTIIDGVGEEAAI															Mascot
									QGR
		2649.34	2649.16		-0.1731	-65	286	310	AMLQDIATLTGGTVISEEI															Mascot
									GMELEK
		2723.5	2723.33		-0.1748	-64	242	267	AGKPLLIIAEDVEGEALAT															Mascot
									LVVNTMR
		2851.33	2851.16		-0.1739	-61	171	196	EGVITVEDGTGLQDELDV															Mascot
									VEGMQFDR
		2851.33	2851.16		-0.1739	-61	171	196	EGVITVEDGTGLQDELDV					199		100								Mascot
									VEGMQFDR
		2867.33	2867.14		-0.1873	-65	171	196	EGVITVEDGTGLQDELDV									Oxidation (M)[22]						Mascot
									VEGMQFDR
		2966.28	2966.09		-0.1914	-65	470	497	GGDGNYGYNAATEEYG															Mascot
									NMIDMGILDPTK
		2982.28	2982.14		-0.1377	-46	470	497	GGDGNYGYNAATEEYG									Oxidation (M)[18]						Mascot
									NMIDMGILDPTK
		3111.63	3111.48		-0.1526	-49	197	224	GYLSPYFINKPETGAVEL															Mascot
									ESPFILLADK
		3239.72	3239.55		-0.1787	-55	197	225	GYLSPYFINKPETGAVEL					45		14.494								Mascot
									ESPFILLADKK
		3239.72	3239.55		-0.1787	-55	197	225	GYLSPYFINKPETGAVEL															Mascot
									ESPFILLADKK
	8	Chain A, Groel14-(Atpgammas)14						gi|61679937		55180.9	4.87			27		1160		100	928	100
		Peptide Information
		Calc. Mass		Obsrv. Mass	± da	± ppm	Start	End	Sequence						Ion	C. I. %		Modification					Rank	Result Type
							Seq.	Seq.							Score
		827.51	827.492		-0.0178	-22	28	35	VTLGPKGR															Mascot
		875.436	875.401		-0.0342	-39	58	64	EIELEDK															Mascot
		921.504	921.46		-0.0444	-48	42	50	SFGAPTITK															Mascot
		985.568	985.509		-0.0583	-59	18	27	GVNVLADAVK															Mascot
		1011.52	1011.47		-0.0477	-47	395	403	VEDALHATR															Mascot
		1045.55	1045.51		-0.0439	-42	311	320	ATLEDLGQAK															Mascot
		1199.67	1199.6		-0.0674	-56	231	241	EMLPVLEAVAK															Mascot
		1199.67	1199.6		-0.0674	-56	231	241	EMLPVLEAVAK					49		65.959								Mascot
		1201.58	1201.59		0.0074	6	430	440	GQNEDQNVGIK															Mascot
		1215.67	1215.6		-0.0618	-51	231	241	EMLPVLEAVAK									Oxidation (M)[2]						Mascot
		1217.6	1217.54		-0.0646	-53	105	116	AVAAGMNPMDLK															Mascot
		1238.66	1238.6		-0.0622	-50	393	403	ARVEDALHATR															Mascot
		1373.7	1373.62		-0.0837	-61	105	117	AVAAGMNPMDLKR															Mascot
		1373.7	1373.62		-0.0837	-61	105	117	AVAAGMNPMDLKR					31		0								Mascot
		1389.7	1389.62		-0.0793	-57	105	117	AVAAGMNPMDLKR									Oxidation (M)[6]						Mascot
		1454.64	1454.56		-0.0837	-58	350	361	QQIEEATSDYDR															Mascot
		1567.88	1567.8		-0.0849	-54	404	420	AAVEEGVVAGGGVALIR															Mascot
		1567.88	1567.8		-0.0849	-54	404	420	AAVEEGVVAGGGVALIR					145		100								Mascot
		1589.89	1589.78		-0.1055	-66	36	50	NVVLDKSFGAPTITK															Mascot
		1605.86	1605.76		-0.0981	-61	42	57	SFGAPTITKDGVSVAR															Mascot
		1711.78	1711.68		-0.0994	-58	350	363	QQIEEATSDYDREK					94		99.999								Mascot
		1711.78	1711.68		-0.0994	-58	350	363	QQIEEATSDYDREK															Mascot
		1760.9	1760.8		-0.1021	-58	142	159	AIAQVGTISANSDETVGK															Mascot
		1845.92	1845.81		-0.1046	-57	327	344	DTTTIIDGVGEEAAIQGR															Mascot
		1845.92	1845.81		-0.1046	-57	327	344	DTTTIIDGVGEEAAIQGR					185		100								Mascot
		1957.01	1956.89		-0.1192	-61	452	469	QIVLNCGEEPSVVANTVK									Carbamidomethyl (C)[6]						Mascot
		1957.01	1956.89		-0.1192	-61	452	469	QIVLNCGEEPSVVANTVK					102		100		Carbamidomethyl (C)[6]						Mascot
		2010.95	2010.82		-0.1265	-63	58	74	EIELEDKFENMGAQMVK					78		99.956								Mascot
		2010.95	2010.82		-0.1265	-63	58	74	EIELEDKFENMGAQMVK															Mascot
		2026.95	2026.83		-0.1134	-56	58	74	EIELEDKFENMGAQMVK									Oxidation (M)[11]						Mascot
		2042.94	2042.79		-0.149	-73	58	74	EIELEDKFENMGAQMVK									Oxidation (M)[11,15]						Mascot
		2399.28	2399.11		-0.1631	-68	322	344	VVINKDTTTIIDGVGEEAAI															Mascot
									QGR
		2649.34	2649.16		-0.1731	-65	286	310	AMLQDIATLTGGTVISEEI															Mascot
									GMELEK
		2723.5	2723.33		-0.1748	-64	242	267	AGKPLLIIAEDVEGEALAT															Mascot
									LVVNTMR
		2851.33	2851.16		-0.1739	-61	171	196	EGVITVEDGTGLQDELDV															Mascot
									VEGMQFDR
		2851.33	2851.16		-0.1739	-61	171	196	EGVITVEDGTGLQDELDV					199		100								Mascot
									VEGMQFDR
		2867.33	2867.14		-0.1873	-65	171	196	EGVITVEDGTGLQDELDV									Oxidation (M)[22]						Mascot
									VEGMQFDR
		2966.28	2966.09		-0.1914	-65	470	497	GGDGNYGYNAATEEYG															Mascot
									NMIDMGILDPTK
		2982.28	2982.14		-0.1377	-46	470	497	GGDGNYGYNAATEEYG									Oxidation (M)[18]						Mascot
									NMIDMGILDPTK
		3111.63	3111.48		-0.1526	-49	197	224	GYLSPYFINKPETGAVEL															Mascot
									ESPFILLADK
		3239.72	3239.55		-0.1787	-55	197	225	GYLSPYFINKPETGAVEL					45		14.494								Mascot
									ESPFILLADKK
		3239.72	3239.55		-0.1787	-55	197	225	GYLSPYFINKPETGAVEL															Mascot
									ESPFILLADKK
	9	GroEL [Escherichia coli]						gi|38491468		57280.6	4.85			28		1160		100	928	100
		Peptide Information
		Calc. Mass		Obsrv. Mass	± da	± ppm	Start	End	Sequence						Ion	C. I. %		Modification					Rank	Result Type
							Seq.	Seq.							Score
		827.51	827.492		-0.0178	-22	29	36	VTLGPKGR															Mascot
		875.436	875.401		-0.0342	-39	59	65	EIELEDK															Mascot
		921.504	921.46		-0.0444	-48	43	51	SFGAPTITK															Mascot
		985.568	985.509		-0.0583	-59	19	28	GVNVLADAVK															Mascot
		1011.52	1011.47		-0.0477	-47	396	404	VEDALHATR															Mascot
		1045.55	1045.51		-0.0439	-42	312	321	ATLEDLGQAK															Mascot
		1199.67	1199.6		-0.0674	-56	232	242	EMLPVLEAVAK															Mascot
		1199.67	1199.6		-0.0674	-56	232	242	EMLPVLEAVAK					49		65.959								Mascot
		1201.65	1201.59		-0.0655	-55	312	322	ATLEDLGQAKR															Mascot
		1215.67	1215.6		-0.0618	-51	232	242	EMLPVLEAVAK									Oxidation (M)[2]						Mascot
		1217.6	1217.54		-0.0646	-53	106	117	AVAAGMNPMDLK															Mascot
		1238.66	1238.6		-0.0622	-50	394	404	ARVEDALHATR															Mascot
		1373.7	1373.62		-0.0837	-61	106	118	AVAAGMNPMDLKR															Mascot
		1373.7	1373.62		-0.0837	-61	106	118	AVAAGMNPMDLKR					31		0								Mascot
		1389.7	1389.62		-0.0793	-57	106	118	AVAAGMNPMDLKR									Oxidation (M)[6]						Mascot
		1454.64	1454.56		-0.0837	-58	351	362	QQIEEATSDYDR															Mascot
		1567.88	1567.8		-0.0849	-54	405	421	AAVEEGVVAGGGVALIR															Mascot
		1567.88	1567.8		-0.0849	-54	405	421	AAVEEGVVAGGGVALIR					145		100								Mascot
		1589.89	1589.78		-0.1055	-66	37	51	NVVLDKSFGAPTITK															Mascot
		1605.86	1605.76		-0.0981	-61	43	58	SFGAPTITKDGVSVAR															Mascot
		1711.78	1711.68		-0.0994	-58	351	364	QQIEEATSDYDREK					94		99.999								Mascot
		1711.78	1711.68		-0.0994	-58	351	364	QQIEEATSDYDREK															Mascot
		1760.9	1760.8		-0.1021	-58	143	160	AIAQVGTISANSDETVGK															Mascot
		1845.92	1845.81		-0.1046	-57	328	345	DTTTIIDGVGEEAAIQGR															Mascot
		1845.92	1845.81		-0.1046	-57	328	345	DTTTIIDGVGEEAAIQGR					185		100								Mascot
		1957.01	1956.89		-0.1192	-61	453	470	QIVLNCGEEPSVVANTVK									Carbamidomethyl (C)[6]						Mascot
		1957.01	1956.89		-0.1192	-61	453	470	QIVLNCGEEPSVVANTVK					102		100		Carbamidomethyl (C)[6]						Mascot
		1992.72	1992.86		0.1391	70	527	548	NDAADLGAAGGMGGMG									Oxidation (M)[12,15,18,21]						Mascot
									GMGGMM
		2010.95	2010.82		-0.1265	-63	59	75	EIELEDKFENMGAQMVK					78		99.956								Mascot
		2010.95	2010.82		-0.1265	-63	59	75	EIELEDKFENMGAQMVK															Mascot
		2026.95	2026.83		-0.1134	-56	59	75	EIELEDKFENMGAQMVK									Oxidation (M)[11]						Mascot
		2042.94	2042.79		-0.149	-73	59	75	EIELEDKFENMGAQMVK									Oxidation (M)[11,15]						Mascot
		2399.28	2399.11		-0.1631	-68	323	345	VVINKDTTTIIDGVGEEAAI															Mascot
									QGR
		2649.34	2649.16		-0.1731	-65	287	311	AMLQDIATLTGGTVISEEI															Mascot
									GMELEK
		2723.5	2723.33		-0.1748	-64	243	268	AGKPLLIIAEDVEGEALAT															Mascot
									LVVNTMR
		2851.33	2851.16		-0.1739	-61	172	197	EGVITVEDGTGLQDELDV															Mascot
									VEGMQFDR
		2851.33	2851.16		-0.1739	-61	172	197	EGVITVEDGTGLQDELDV					199		100								Mascot
									VEGMQFDR
		2867.33	2867.14		-0.1873	-65	172	197	EGVITVEDGTGLQDELDV									Oxidation (M)[22]						Mascot
									VEGMQFDR
		2966.28	2966.09		-0.1914	-65	471	498	GGDGNYGYNAATEEYG															Mascot
									NMIDMGILDPTK
		2982.28	2982.14		-0.1377	-46	471	498	GGDGNYGYNAATEEYG									Oxidation (M)[18]						Mascot
									NMIDMGILDPTK
		3111.63	3111.48		-0.1526	-49	198	225	GYLSPYFINKPETGAVEL															Mascot
									ESPFILLADK
		3239.72	3239.55		-0.1787	-55	198	226	GYLSPYFINKPETGAVEL					45		14.494								Mascot
									ESPFILLADKK
		3239.72	3239.55		-0.1787	-55	198	226	GYLSPYFINKPETGAVEL															Mascot
									ESPFILLADKK
	10	chaperonin GroEL [Escherichia fergusonii ATCC 35469]						gi|218551413		57350.7	4.85			28		1150		100	928	100
		Peptide Information
		Calc. Mass		Obsrv. Mass	± da	± ppm	Start	End	Sequence						Ion	C. I. %		Modification					Rank	Result Type
							Seq.	Seq.							Score
		827.51	827.492		-0.0178	-22	29	36	VTLGPKGR															Mascot
		875.436	875.401		-0.0342	-39	59	65	EIELEDK															Mascot
		921.504	921.46		-0.0444	-48	43	51	SFGAPTITK															Mascot
		985.568	985.509		-0.0583	-59	19	28	GVNVLADAVK															Mascot
		1011.52	1011.47		-0.0477	-47	396	404	VEDALHATR															Mascot
		1045.55	1045.51		-0.0439	-42	312	321	ATLEDLGQAK															Mascot
		1199.67	1199.6		-0.0674	-56	232	242	EMLPVLEAVAK															Mascot
		1199.67	1199.6		-0.0674	-56	232	242	EMLPVLEAVAK					49		65.959								Mascot
		1201.65	1201.59		-0.0655	-55	312	322	ATLEDLGQAKR															Mascot
		1215.6	1215.6		0.0072	6	431	441	GQNEEQNVGIK															Mascot
		1217.6	1217.54		-0.0646	-53	106	117	AVAAGMNPMDLK															Mascot
		1238.66	1238.6		-0.0622	-50	394	404	ARVEDALHATR															Mascot
		1373.7	1373.62		-0.0837	-61	106	118	AVAAGMNPMDLKR															Mascot
		1373.7	1373.62		-0.0837	-61	106	118	AVAAGMNPMDLKR					31		0								Mascot
		1389.7	1389.62		-0.0793	-57	106	118	AVAAGMNPMDLKR									Oxidation (M)[6]						Mascot
			1389.62																					Mascot
		1454.64	1454.56		-0.0837	-58	351	362	QQIEEATSDYDR															Mascot
		1567.88	1567.8		-0.0849	-54	405	421	AAVEEGVVAGGGVALIR															Mascot
		1567.88	1567.8		-0.0849	-54	405	421	AAVEEGVVAGGGVALIR					145		100								Mascot
		1589.89	1589.78		-0.1055	-66	37	51	NVVLDKSFGAPTITK															Mascot
		1605.86	1605.76		-0.0981	-61	43	58	SFGAPTITKDGVSVAR															Mascot
		1711.78	1711.68		-0.0994	-58	351	364	QQIEEATSDYDREK					94		99.999								Mascot
		1711.78	1711.68		-0.0994	-58	351	364	QQIEEATSDYDREK															Mascot
		1760.9	1760.8		-0.1021	-58	143	160	AIAQVGTISANSDETVGK															Mascot
		1845.92	1845.81		-0.1046	-57	328	345	DTTTIIDGVGEEAAIQGR															Mascot
		1845.92	1845.81		-0.1046	-57	328	345	DTTTIIDGVGEEAAIQGR					185		100								Mascot
		1957.01	1956.89		-0.1192	-61	453	470	QIVLNCGEEPSVVANTVK									Carbamidomethyl (C)[6]						Mascot
		1957.01	1956.89		-0.1192	-61	453	470	QIVLNCGEEPSVVANTVK					102		100		Carbamidomethyl (C)[6]						Mascot
		1992.72	1992.86		0.1391	70	527	548	NDAADLGAAGGMGGMG									Oxidation (M)[12,15,18,21]						Mascot
									GMGGMM
		2010.95	2010.82		-0.1265	-63	59	75	EIELEDKFENMGAQMVK					78		99.95								Mascot
		2010.95	2010.82		-0.1265	-63	59	75	EIELEDKFENMGAQMVK															Mascot
		2026.95	2026.83		-0.1134	-56	59	75	EIELEDKFENMGAQMVK									Oxidation (M)[11]						Mascot
		2042.94	2042.79		-0.149	-73	59	75	EIELEDKFENMGAQMVK									Oxidation (M)[11,15]						Mascot
		2399.28	2399.11		-0.1631	-68	323	345	VVINKDTTTIIDGVGEEAAI															Mascot
									QGR
		2649.34	2649.16		-0.1731	-65	287	311	AMLQDIATLTGGTVISEEI															Mascot
									GMELEK
		2723.5	2723.33		-0.1748	-64	243	268	AGKPLLIIAEDVEGEALAT															Mascot
									LVVNTMR
		2851.33	2851.16		-0.1739	-61	172	197	EGVITVEDGTGLQDELDV															Mascot
									VEGMQFDR
		2851.33	2851.16		-0.1739	-61	172	197	EGVITVEDGTGLQDELDV					199		100								Mascot
									VEGMQFDR
		2867.33	2867.14		-0.1873	-65	172	197	EGVITVEDGTGLQDELDV									Oxidation (M)[22]						Mascot
									VEGMQFDR
		3111.63	3111.48		-0.1526	-49	198	225	GYLSPYFINKPETGAVEL															Mascot
									ESPFILLADK
		3239.72	3239.55		-0.1787	-55	198	226	GYLSPYFINKPETGAVEL					45		4.254								Mascot
									ESPFILLADKK
		3239.72	3239.55		-0.1787	-55	198	226	GYLSPYFINKPETGAVEL															Mascot
									ESPFILLADKK
Gel Idx/Pos			7/A7						Instr./Gel Origin			BA2060/141023A								Process Status		Analysis Succeeded
Plate [#] Name			[1] 31534						Instrument Sample Name											Spectra		11
Rank		Protein Name						Accession No.		Protein MW		Protein		Pep.		Protein		Protein	Total Ion	Total Ion
												PI		Count		Score		Score	Score	C. I. %
																		C. I. %
	1	molecular chaperone GroEL [Salmonella enterica						gi|16763152		57249.7	4.85			30		1260		100	995	100
		subsp. enterica serovar Typhi str. CT18]
		Peptide Information
		Calc. Mass		Obsrv. Mass	± da	± ppm	Start	End	Sequence						Ion	C. I. %		Modification					Rank	Result Type
							Seq.	Seq.							Score
		803.408	803.365		-0.0425	-53	446	452	AMEAPLR									Oxidation (M)[2]						Mascot
		827.51	827.484		-0.0259	-31	29	36	VTLGPKGR															Mascot
		875.436	875.398		-0.0379	-43	59	65	EIELEDK															Mascot
		890.465	890.417		-0.0483	-54	161	168	LIAEAMDK															Mascot
		921.504	921.447		-0.0575	-62	43	51	SFGAPTITK															Mascot
		985.568	985.508		-0.06	-61	19	28	GVNVLADAVK															Mascot
		1000.57	1000.51		-0.0598	-60	123	132	AVAAAVEELK															Mascot
		1011.52	1011.47		-0.0556	-55	396	404	VEDALHATR					66		99.222								Mascot
		1011.52	1011.47		-0.0556	-55	396	404	VEDALHATR															Mascot
		1045.55	1045.5		-0.0528	-50	312	321	ATLEDLGQAK															Mascot
		1199.67	1199.6		-0.0704	-59	232	242	EMLPVLEAVAK															Mascot
		1199.67	1199.6		-0.0704	-59	232	242	EMLPVLEAVAK					61		97.47								Mascot
		1201.58	1201.59		0.0083	7	431	441	GQNEDQNVGIK															Mascot
		1215.67	1215.59		-0.0751	-62	232	242	EMLPVLEAVAK									Oxidation (M)[2]						Mascot
		1217.6	1217.54		-0.0596	-49	106	117	AVAAGMNPMDLK															Mascot
		1238.66	1238.59		-0.0744	-60	394	404	ARVEDALHATR															Mascot
		1249.59	1249.58		-0.0149	-12	106	117	AVAAGMNPMDLK									Oxidation (M)[6,9]						Mascot
		1373.7	1373.63		-0.0767	-56	106	118	AVAAGMNPMDLKR					85		99.989								Mascot
		1373.7	1373.63		-0.0767	-56	106	118	AVAAGMNPMDLKR															Mascot
		1385.79	1385.71		-0.0842	-61	16	28	MLRGVNVLADAVK															Mascot
		1389.7	1389.62		-0.0813	-59	106	118	AVAAGMNPMDLKR									Oxidation (M)[6]						Mascot
		1405.69	1405.61		-0.0805	-57	106	118	AVAAGMNPMDLKR									Oxidation (M)[6,9]						Mascot
		1454.64	1454.56		-0.0802	-55	351	362	QQIEEATSDYDR															Mascot
		1567.88	1567.79		-0.0925	-59	405	421	AAVEEGVVAGGGVALIR					104		100								Mascot
		1567.88	1567.79		-0.0925	-59	405	421	AAVEEGVVAGGGVALIR															Mascot
		1605.86	1605.76		-0.0992	-62	43	58	SFGAPTITKDGVSVAR															Mascot
		1711.78	1711.68		-0.099	-58	351	364	QQIEEATSDYDREK															Mascot
		1711.78	1711.68		-0.099	-58	351	364	QQIEEATSDYDREK					91		99.997								Mascot
		1741.91	1741.8		-0.1085	-62	426	441	IADLKGQNEDQNVGIK															Mascot
		1760.9	1760.79		-0.1109	-63	143	160	AIAQVGTISANSDETVGK															Mascot
		1799.01	1798.82		-0.1861	-103	227	242	ISNIREMLPVLEAVAK									Oxidation (M)[7]						Mascot
		1845.92	1845.81		-0.1063	-58	328	345	DTTTIIDGVGEEAAIQGR															Mascot
		1845.92	1845.81		-0.1063	-58	328	345	DTTTIIDGVGEEAAIQGR					194		100								Mascot
		1927.75	1927.65		-0.1009	-52	527	548	SDAPDLGAAGGMGGMG															Mascot
									GMGGMM
		1957.01	1956.89		-0.1182	-60	453	470	QIVLNCGEEPSVVANTVK									Carbamidomethyl (C)[6]						Mascot
		1957.01	1956.89		-0.1182	-60	453	470	QIVLNCGEEPSVVANTVK					134		100		Carbamidomethyl (C)[6]						Mascot
		2010.95	2010.82		-0.1267	-63	59	75	EIELEDKFENMGAQMVK															Mascot
		2010.95	2010.82		-0.1267	-63	59	75	EIELEDKFENMGAQMVK					121		100								Mascot
		2026.95	2026.82		-0.1275	-63	59	75	EIELEDKFENMGAQMVK									Oxidation (M)[11]						Mascot
		2042.94	2042.82		-0.1246	-61	59	75	EIELEDKFENMGAQMVK									Oxidation (M)[11,15]						Mascot
		2399.28	2399.13		-0.1475	-61	323	345	VVINKDTTTIIDGVGEEAAI															Mascot
									QGR
		2418.24	2418.09		-0.1445	-60	81	105	ANDAAGDGTTTATVLAQ															Mascot
									SIITEGLK
		2418.24	2418.09		-0.1445	-60	81	105	ANDAAGDGTTTATVLAQ					140		100								Mascot
									SIITEGLK
		2851.33	2851.15		-0.1817	-64	172	197	EGVITVEDGTGLQDELDV															Mascot
									VEGMQFDR
		2966.28	2966.1		-0.1775	-60	471	498	GGDGNYGYNAATEEYG															Mascot
									NMIDMGILDPTK
		2982.28	2982.1		-0.1748	-59	471	498	GGDGNYGYNAATEEYG									Oxidation (M)[18]						Mascot
									NMIDMGILDPTK
	2	chaperonin GroEL [Salmonella enterica subsp. enterica						gi|289830007		59143.7	4.98			30		1260		100	995	100
		serovar Typhi str. E98-3139]
		Peptide Information
		Calc. Mass		Obsrv. Mass	± da	± ppm	Start	End	Sequence						Ion	C. I. %		Modification					Rank	Result Type
							Seq.	Seq.							Score
		803.408	803.365		-0.0425	-53	446	452	AMEAPLR									Oxidation (M)[2]						Mascot
		827.51	827.484		-0.0259	-31	29	36	VTLGPKGR															Mascot
		875.436	875.398		-0.0379	-43	59	65	EIELEDK															Mascot
		890.465	890.417		-0.0483	-54	161	168	LIAEAMDK															Mascot
		921.504	921.447		-0.0575	-62	43	51	SFGAPTITK															Mascot
		985.568	985.508		-0.06	-61	19	28	GVNVLADAVK															Mascot
		1000.57	1000.51		-0.0598	-60	123	132	AVAAAVEELK															Mascot
		1011.52	1011.47		-0.0556	-55	396	404	VEDALHATR					66		99.222								Mascot
		1011.52	1011.47		-0.0556	-55	396	404	VEDALHATR															Mascot
		1045.55	1045.5		-0.0528	-50	312	321	ATLEDLGQAK															Mascot
		1199.67	1199.6		-0.0704	-59	232	242	EMLPVLEAVAK															Mascot
		1199.67	1199.6		-0.0704	-59	232	242	EMLPVLEAVAK					61		97.47								Mascot
		1201.58	1201.59		0.0083	7	431	441	GQNEDQNVGIK															Mascot
		1215.67	1215.59		-0.0751	-62	232	242	EMLPVLEAVAK									Oxidation (M)[2]						Mascot
		1217.6	1217.54		-0.0596	-49	106	117	AVAAGMNPMDLK															Mascot
		1238.66	1238.59		-0.0744	-60	394	404	ARVEDALHATR															Mascot
		1249.59	1249.58		-0.0149	-12	106	117	AVAAGMNPMDLK									Oxidation (M)[6,9]						Mascot
		1373.7	1373.63		-0.0767	-56	106	118	AVAAGMNPMDLKR					85		99.989								Mascot
		1373.7	1373.63		-0.0767	-56	106	118	AVAAGMNPMDLKR															Mascot
		1385.79	1385.71		-0.0842	-61	16	28	MLRGVNVLADAVK															Mascot
		1389.7	1389.62		-0.0813	-59	106	118	AVAAGMNPMDLKR									Oxidation (M)[6]						Mascot
		1405.69	1405.61		-0.0805	-57	106	118	AVAAGMNPMDLKR									Oxidation (M)[6,9]						Mascot
		1454.64	1454.56		-0.0802	-55	351	362	QQIEEATSDYDR															Mascot
		1567.88	1567.79		-0.0925	-59	405	421	AAVEEGVVAGGGVALIR					104		100								Mascot
		1567.88	1567.79		-0.0925	-59	405	421	AAVEEGVVAGGGVALIR															Mascot
		1605.86	1605.76		-0.0992	-62	43	58	SFGAPTITKDGVSVAR															Mascot
		1711.78	1711.68		-0.099	-58	351	364	QQIEEATSDYDREK															Mascot
		1711.78	1711.68		-0.099	-58	351	364	QQIEEATSDYDREK					91		99.997								Mascot
		1741.91	1741.8		-0.1085	-62	426	441	IADLKGQNEDQNVGIK															Mascot
		1760.9	1760.79		-0.1109	-63	143	160	AIAQVGTISANSDETVGK															Mascot
		1799.01	1798.82		-0.1861	-103	227	242	ISNIREMLPVLEAVAK									Oxidation (M)[7]						Mascot
		1845.92	1845.81		-0.1063	-58	328	345	DTTTIIDGVGEEAAIQGR															Mascot
		1845.92	1845.81		-0.1063	-58	328	345	DTTTIIDGVGEEAAIQGR					194		100								Mascot
		1957.01	1956.89		-0.1182	-60	453	470	QIVLNCGEEPSVVANTVK									Carbamidomethyl (C)[6]						Mascot
		1957.01	1956.89		-0.1182	-60	453	470	QIVLNCGEEPSVVANTVK					134		100		Carbamidomethyl (C)[6]						Mascot
		2010.95	2010.82		-0.1267	-63	59	75	EIELEDKFENMGAQMVK															Mascot
		2010.95	2010.82		-0.1267	-63	59	75	EIELEDKFENMGAQMVK					121		100								Mascot
		2026.95	2026.82		-0.1275	-63	59	75	EIELEDKFENMGAQMVK									Oxidation (M)[11]						Mascot
		2042.9	2042.82		-0.0827	-40	527	546	SDAPDLGAAGGSGWYG															Mascot
									WYGR
		2399.28	2399.13		-0.1475	-61	323	345	VVINKDTTTIIDGVGEEAAI															Mascot
									QGR
		2418.24	2418.09		-0.1445	-60	81	105	ANDAAGDGTTTATVLAQ															Mascot
									SIITEGLK
		2418.24	2418.09		-0.1445	-60	81	105	ANDAAGDGTTTATVLAQ					140		100								Mascot
									SIITEGLK
		2851.33	2851.15		-0.1817	-64	172	197	EGVITVEDGTGLQDELDV															Mascot
									VEGMQFDR
		2966.28	2966.1		-0.1775	-60	471	498	GGDGNYGYNAATEEYG															Mascot
									NMIDMGILDPTK
		2982.28	2982.1		-0.1748	-59	471	498	GGDGNYGYNAATEEYG									Oxidation (M)[18]						Mascot
									NMIDMGILDPTK
	3	molecular chaperone GroEL [Salmonella enterica						gi|197248697		57004.6	4.85			29		1250		100	995	100
		subsp. enterica serovar Agona str. SL483]
		Peptide Information
		Calc. Mass		Obsrv. Mass	± da	± ppm	Start	End	Sequence						Ion	C. I. %		Modification					Rank	Result Type
							Seq.	Seq.							Score
		803.408	803.365		-0.0425	-53	446	452	AMEAPLR									Oxidation (M)[2]						Mascot
		827.51	827.484		-0.0259	-31	29	36	VTLGPKGR															Mascot
		875.436	875.398		-0.0379	-43	59	65	EIELEDK															Mascot
			875.398																					Mascot
		890.465	890.417		-0.0483	-54	161	168	LIAEAMDK															Mascot
		921.504	921.447		-0.0575	-62	43	51	SFGAPTITK															Mascot
		985.568	985.508		-0.06	-61	19	28	GVNVLADAVK															Mascot
		1000.57	1000.51		-0.0598	-60	123	132	AVAAAVEELK															Mascot
		1011.52	1011.47		-0.0556	-55	396	404	VEDALHATR					66		99.222								Mascot
		1011.52	1011.47		-0.0556	-55	396	404	VEDALHATR															Mascot
		1045.55	1045.5		-0.0528	-50	312	321	ATLEDLGQAK															Mascot
		1199.67	1199.6		-0.0704	-59	232	242	EMLPVLEAVAK															Mascot
		1199.67	1199.6		-0.0704	-59	232	242	EMLPVLEAVAK					61		97.47								Mascot
		1201.58	1201.59		0.0083	7	431	441	GQNEDQNVGIK															Mascot
		1215.67	1215.59		-0.0751	-62	232	242	EMLPVLEAVAK									Oxidation (M)[2]						Mascot
		1217.6	1217.54		-0.0596	-49	106	117	AVAAGMNPMDLK															Mascot
		1238.66	1238.59		-0.0744	-60	394	404	ARVEDALHATR															Mascot
		1249.59	1249.58		-0.0149	-12	106	117	AVAAGMNPMDLK									Oxidation (M)[6,9]						Mascot
		1373.7	1373.63		-0.0767	-56	106	118	AVAAGMNPMDLKR					85		99.989								Mascot
		1373.7	1373.63		-0.0767	-56	106	118	AVAAGMNPMDLKR															Mascot
		1385.79	1385.71		-0.0842	-61	16	28	MLRGVNVLADAVK															Mascot
		1389.7	1389.62		-0.0813	-59	106	118	AVAAGMNPMDLKR									Oxidation (M)[6]						Mascot
		1405.69	1405.61		-0.0805	-57	106	118	AVAAGMNPMDLKR									Oxidation (M)[6,9]						Mascot
		1454.64	1454.56		-0.0802	-55	351	362	QQIEEATSDYDR															Mascot
		1567.88	1567.79		-0.0925	-59	405	421	AAVEEGVVAGGGVALIR					104		100								Mascot
		1567.88	1567.79		-0.0925	-59	405	421	AAVEEGVVAGGGVALIR															Mascot
		1605.86	1605.76		-0.0992	-62	43	58	SFGAPTITKDGVSVAR															Mascot
		1711.78	1711.68		-0.099	-58	351	364	QQIEEATSDYDREK															Mascot
		1711.78	1711.68		-0.099	-58	351	364	QQIEEATSDYDREK					91		99.997								Mascot
		1741.91	1741.8		-0.1085	-62	426	441	IADLKGQNEDQNVGIK															Mascot
		1760.9	1760.79		-0.1109	-63	143	160	AIAQVGTISANSDETVGK															Mascot
		1799.01	1798.82		-0.1861	-103	227	242	ISNIREMLPVLEAVAK									Oxidation (M)[7]						Mascot
		1845.92	1845.81		-0.1063	-58	328	345	DTTTIIDGVGEEAAIQGR															Mascot
		1845.92	1845.81		-0.1063	-58	328	345	DTTTIIDGVGEEAAIQGR					194		100								Mascot
		1957.01	1956.89		-0.1182	-60	453	470	QIVLNCGEEPSVVANTVK									Carbamidomethyl (C)[6]						Mascot
		1957.01	1956.89		-0.1182	-60	453	470	QIVLNCGEEPSVVANTVK					134		100		Carbamidomethyl (C)[6]						Mascot
		2010.95	2010.82		-0.1267	-63	59	75	EIELEDKFENMGAQMVK															Mascot
		2010.95	2010.82		-0.1267	-63	59	75	EIELEDKFENMGAQMVK					121		100								Mascot
		2026.95	2026.82		-0.1275	-63	59	75	EIELEDKFENMGAQMVK									Oxidation (M)[11]						Mascot
		2042.94	2042.82		-0.1246	-61	59	75	EIELEDKFENMGAQMVK									Oxidation (M)[11,15]						Mascot
		2399.28	2399.13		-0.1475	-61	323	345	VVINKDTTTIIDGVGEEAAI															Mascot
									QGR
		2418.24	2418.09		-0.1445	-60	81	105	ANDAAGDGTTTATVLAQ															Mascot
									SIITEGLK
		2418.24	2418.09		-0.1445	-60	81	105	ANDAAGDGTTTATVLAQ					140		100								Mascot
									SIITEGLK
		2851.33	2851.15		-0.1817	-64	172	197	EGVITVEDGTGLQDELDV															Mascot
									VEGMQFDR
		2966.28	2966.1		-0.1775	-60	471	498	GGDGNYGYNAATEEYG															Mascot
									NMIDMGILDPTK
		2982.28	2982.1		-0.1748	-59	471	498	GGDGNYGYNAATEEYG									Oxidation (M)[18]						Mascot
									NMIDMGILDPTK
	4	chaperonin GroEL [Salmonella enterica subsp. arizonae						gi|161505165		57262.7	4.85			28		1230		100	995	100
		serovar 62:z4,z23:- str. RSK2980]
		Peptide Information
		Calc. Mass		Obsrv. Mass	± da	± ppm	Start	End	Sequence						Ion	C. I. %		Modification					Rank	Result Type
							Seq.	Seq.							Score
		803.408	803.365		-0.0425	-53	446	452	AMEAPLR									Oxidation (M)[2]						Mascot
		827.51	827.484		-0.0259	-31	29	36	VTLGPKGR															Mascot
		875.436	875.398		-0.0379	-43	59	65	EIELEDK															Mascot
		890.465	890.417		-0.0483	-54	161	168	LIAEAMDK															Mascot
		985.568	985.508		-0.06	-61	19	28	GVNVLADAVK															Mascot
		1000.57	1000.51		-0.0598	-60	123	132	AVAAAVEELK															Mascot
		1011.52	1011.47		-0.0556	-55	396	404	VEDALHATR					66		99.222								Mascot
		1011.52	1011.47		-0.0556	-55	396	404	VEDALHATR															Mascot
		1045.55	1045.5		-0.0528	-50	312	321	ATLEDLGQAK															Mascot
		1199.67	1199.6		-0.0704	-59	232	242	EMLPVLEAVAK															Mascot
		1199.67	1199.6		-0.0704	-59	232	242	EMLPVLEAVAK					61		97.47								Mascot
		1201.58	1201.59		0.0083	7	431	441	GQNEDQNVGIK															Mascot
		1215.67	1215.59		-0.0751	-62	232	242	EMLPVLEAVAK									Oxidation (M)[2]						Mascot
		1217.6	1217.54		-0.0596	-49	106	117	AVAAGMNPMDLK															Mascot
		1238.66	1238.59		-0.0744	-60	394	404	ARVEDALHATR															Mascot
		1249.59	1249.58		-0.0149	-12	106	117	AVAAGMNPMDLK									Oxidation (M)[6,9]						Mascot
		1373.7	1373.63		-0.0767	-56	106	118	AVAAGMNPMDLKR					85		99.989								Mascot
		1373.7	1373.63		-0.0767	-56	106	118	AVAAGMNPMDLKR															Mascot
		1385.79	1385.71		-0.0842	-61	16	28	MLRGVNVLADAVK															Mascot
		1389.7	1389.62		-0.0813	-59	106	118	AVAAGMNPMDLKR									Oxidation (M)[6]						Mascot
		1405.69	1405.61		-0.0805	-57	106	118	AVAAGMNPMDLKR									Oxidation (M)[6,9]						Mascot
		1454.64	1454.56		-0.0802	-55	351	362	QQIEEATSDYDR															Mascot
		1567.88	1567.79		-0.0925	-59	405	421	AAVEEGVVAGGGVALIR					104		100								Mascot
		1567.88	1567.79		-0.0925	-59	405	421	AAVEEGVVAGGGVALIR															Mascot
		1711.78	1711.68		-0.099	-58	351	364	QQIEEATSDYDREK															Mascot
		1711.78	1711.68		-0.099	-58	351	364	QQIEEATSDYDREK					91		99.997								Mascot
		1741.91	1741.8		-0.1085	-62	426	441	IADLKGQNEDQNVGIK															Mascot
		1760.9	1760.79		-0.1109	-63	143	160	AIAQVGTISANSDETVGK															Mascot
		1799.01	1798.82		-0.1861	-103	227	242	ISNIREMLPVLEAVAK									Oxidation (M)[7]						Mascot
		1845.92	1845.81		-0.1063	-58	328	345	DTTTIIDGVGEEAAIQGR															Mascot
		1845.92	1845.81		-0.1063	-58	328	345	DTTTIIDGVGEEAAIQGR					194		100								Mascot
		1927.75	1927.65		-0.1009	-52	527	548	SDAPDLGAAGGMGGMG															Mascot
									GMGGMM
		1957.01	1956.89		-0.1182	-60	453	470	QIVLNCGEEPSVVANTVK									Carbamidomethyl (C)[6]						Mascot
		1957.01	1956.89		-0.1182	-60	453	470	QIVLNCGEEPSVVANTVK					134		100		Carbamidomethyl (C)[6]						Mascot
		2010.95	2010.82		-0.1267	-63	59	75	EIELEDKFENMGAQMVK															Mascot
		2010.95	2010.82		-0.1267	-63	59	75	EIELEDKFENMGAQMVK					121		100								Mascot
		2026.95	2026.82		-0.1275	-63	59	75	EIELEDKFENMGAQMVK									Oxidation (M)[11]						Mascot
		2042.94	2042.82		-0.1246	-61	59	75	EIELEDKFENMGAQMVK									Oxidation (M)[11,15]						Mascot
		2399.28	2399.13		-0.1475	-61	323	345	VVINKDTTTIIDGVGEEAAI															Mascot
									QGR
		2418.24	2418.09		-0.1445	-60	81	105	ANDAAGDGTTTATVLAQ															Mascot
									SIITEGLK
		2418.24	2418.09		-0.1445	-60	81	105	ANDAAGDGTTTATVLAQ					140		100								Mascot
									SIITEGLK
		2851.33	2851.15		-0.1817	-64	172	197	EGVITVEDGTGLQDELDV															Mascot
									VEGMQFDR
		2966.28	2966.1		-0.1775	-60	471	498	GGDGNYGYNAATEEYG															Mascot
									NMIDMGILDPTK
		2982.28	2982.1		-0.1748	-59	471	498	GGDGNYGYNAATEEYG									Oxidation (M)[18]						Mascot
									NMIDMGILDPTK
	5	GroEL [Enterobacteriaceae bacterium Kuo2-2]						gi|165974026		57239.6	4.85			27		1210		100	995	100
		Peptide Information
		Calc. Mass		Obsrv. Mass	± da	± ppm	Start	End	Sequence						Ion	C. I. %		Modification					Rank	Result Type
							Seq.	Seq.							Score
		803.408	803.365		-0.0425	-53	446	452	AMEAPLR									Oxidation (M)[2]						Mascot
		827.51	827.484		-0.0259	-31	29	36	VTLGPKGR															Mascot
		875.436	875.398		-0.0379	-43	59	65	EIELEDK															Mascot
		890.465	890.417		-0.0483	-54	161	168	LIAEAMDK															Mascot
		921.504	921.447		-0.0575	-62	43	51	SFGAPTITK															Mascot
		985.568	985.508		-0.06	-61	19	28	GVNVLADAVK															Mascot
		1000.57	1000.51		-0.0598	-60	123	132	AVAAAVEELK															Mascot
		1011.52	1011.47		-0.0556	-55	396	404	VEDALHATR					66		99.222								Mascot
		1011.52	1011.47		-0.0556	-55	396	404	VEDALHATR															Mascot
		1045.55	1045.5		-0.0528	-50	312	321	ATLEDLGQAK															Mascot
		1199.67	1199.6		-0.0704	-59	232	242	EMLPVLEAVAK															Mascot
		1199.67	1199.6		-0.0704	-59	232	242	EMLPVLEAVAK					61		97.47								Mascot
		1201.65	1201.59		-0.0646	-54	312	322	ATLEDLGQAKR															Mascot
		1215.67	1215.59		-0.0751	-62	232	242	EMLPVLEAVAK									Oxidation (M)[2]						Mascot
		1217.6	1217.54		-0.0596	-49	106	117	AVAAGMNPMDLK															Mascot
		1238.66	1238.59		-0.0744	-60	394	404	ARVEDALHATR															Mascot
		1249.59	1249.58		-0.0149	-12	106	117	AVAAGMNPMDLK									Oxidation (M)[6,9]						Mascot
		1373.7	1373.63		-0.0767	-56	106	118	AVAAGMNPMDLKR					85		99.989								Mascot
		1373.7	1373.63		-0.0767	-56	106	118	AVAAGMNPMDLKR															Mascot
		1385.79	1385.71		-0.0842	-61	16	28	MLRGVNVLADAVK															Mascot
		1389.7	1389.62		-0.0813	-59	106	118	AVAAGMNPMDLKR									Oxidation (M)[6]						Mascot
		1405.69	1405.61		-0.0805	-57	106	118	AVAAGMNPMDLKR									Oxidation (M)[6,9]						Mascot
		1454.64	1454.56		-0.0802	-55	351	362	QQIEEATSDYDR															Mascot
		1567.88	1567.79		-0.0925	-59	405	421	AAVEEGVVAGGGVALIR					104		100								Mascot
		1567.88	1567.79		-0.0925	-59	405	421	AAVEEGVVAGGGVALIR															Mascot
		1605.86	1605.76		-0.0992	-62	43	58	SFGAPTITKDGVSVAR															Mascot
		1711.78	1711.68		-0.099	-58	351	364	QQIEEATSDYDREK															Mascot
		1711.78	1711.68		-0.099	-58	351	364	QQIEEATSDYDREK					91		99.997								Mascot
		1760.9	1760.79		-0.1109	-63	143	160	AIAQVGTISANSDETVGK															Mascot
		1799.01	1798.82		-0.1861	-103	227	242	ISNIREMLPVLEAVAK									Oxidation (M)[7]						Mascot
		1845.92	1845.81		-0.1063	-58	328	345	DTTTIIDGVGEEAAIQGR															Mascot
		1845.92	1845.81		-0.1063	-58	328	345	DTTTIIDGVGEEAAIQGR					194		100								Mascot
		1957.01	1956.89		-0.1182	-60	453	470	QIVLNCGEEPSVVANTVK									Carbamidomethyl (C)[6]						Mascot
		1957.01	1956.89		-0.1182	-60	453	470	QIVLNCGEEPSVVANTVK					134		100		Carbamidomethyl (C)[6]						Mascot
		2010.95	2010.82		-0.1267	-63	59	75	EIELEDKFENMGAQMVK															Mascot
		2010.95	2010.82		-0.1267	-63	59	75	EIELEDKFENMGAQMVK					121		100								Mascot
		2026.95	2026.82		-0.1275	-63	59	75	EIELEDKFENMGAQMVK									Oxidation (M)[11]						Mascot
		2042.94	2042.82		-0.1246	-61	59	75	EIELEDKFENMGAQMVK									Oxidation (M)[11,15]						Mascot
		2399.28	2399.13		-0.1475	-61	323	345	VVINKDTTTIIDGVGEEAAI															Mascot
									QGR
		2418.24	2418.09		-0.1445	-60	81	105	ANDAAGDGTTTATVLAQ															Mascot
									SIITEGLK
		2418.24	2418.09		-0.1445	-60	81	105	ANDAAGDGTTTATVLAQ					140		100								Mascot
									SIITEGLK
		2851.33	2851.15		-0.1817	-64	172	197	EGVITVEDGTGLQDELDV															Mascot
									VEGMQFDR
	6	Chain A, Groel						gi|61679903		55052.8	4.84			26		1070		100	855	100
		Peptide Information
		Calc. Mass		Obsrv. Mass	± da	± ppm	Start	End	Sequence						Ion	C. I. %		Modification					Rank	Result Type
		Calc. Mass		Obsrv. Mass	± da	± ppm	Seq.	Seq.	Sequence						Score	C. I. %		Modification					Rank	Result Type
		803.408	803.365		-0.0425	-53	445	451	AMEAPLR									Oxidation (M)[2]						Mascot
		827.51	827.484		-0.0259	-31	28	35	VTLGPKGR															Mascot
		875.436	875.398		-0.0379	-43	58	64	EIELEDK															Mascot
		890.465	890.417		-0.0483	-54	160	167	LIAEAMDK															Mascot
		921.504	921.447		-0.0575	-62	42	50	SFGAPTITK															Mascot
		985.568	985.508		-0.06	-61	18	27	GVNVLADAVK															Mascot
		1011.52	1011.47		-0.0556	-55	395	403	VEDALHATR					66		99.222								Mascot
		1011.52	1011.47		-0.0556	-55	395	403	VEDALHATR															Mascot
		1045.55	1045.5		-0.0528	-50	311	320	ATLEDLGQAK															Mascot
		1199.67	1199.6		-0.0704	-59	231	241	EMLPVLEAVAK															Mascot
		1199.67	1199.6		-0.0704	-59	231	241	EMLPVLEAVAK					61		97.47								Mascot
		1201.58	1201.59		0.0083	7	430	440	GQNEDQNVGIK															Mascot
		1215.67	1215.59		-0.0751	-62	231	241	EMLPVLEAVAK									Oxidation (M)[2]						Mascot
		1217.6	1217.54		-0.0596	-49	105	116	AVAAGMNPMDLK															Mascot
		1238.66	1238.59		-0.0744	-60	393	403	ARVEDALHATR															Mascot
		1249.59	1249.58		-0.0149	-12	105	116	AVAAGMNPMDLK									Oxidation (M)[6,9]						Mascot
		1373.7	1373.63		-0.0767	-56	105	117	AVAAGMNPMDLKR					85		99.989								Mascot
		1373.7	1373.63		-0.0767	-56	105	117	AVAAGMNPMDLKR															Mascot
		1385.79	1385.71		-0.0842	-61	15	27	MLRGVNVLADAVK															Mascot
		1389.7	1389.62		-0.0813	-59	105	117	AVAAGMNPMDLKR									Oxidation (M)[6]						Mascot
		1405.69	1405.61		-0.0805	-57	105	117	AVAAGMNPMDLKR									Oxidation (M)[6,9]						Mascot
		1454.64	1454.56		-0.0802	-55	350	361	QQIEEATSDYDR															Mascot
		1567.88	1567.79		-0.0925	-59	404	420	AAVEEGVVAGGGVALIR					104		100								Mascot
		1567.88	1567.79		-0.0925	-59	404	420	AAVEEGVVAGGGVALIR															Mascot
		1605.86	1605.76		-0.0992	-62	42	57	SFGAPTITKDGVSVAR															Mascot
		1711.78	1711.68		-0.099	-58	350	363	QQIEEATSDYDREK															Mascot
		1711.78	1711.68		-0.099	-58	350	363	QQIEEATSDYDREK					91		99.997								Mascot
		1760.9	1760.79		-0.1109	-63	142	159	AIAQVGTISANSDETVGK															Mascot
		1799.01	1798.82		-0.1861	-103	226	241	ISNIREMLPVLEAVAK									Oxidation (M)[7]						Mascot
		1845.92	1845.81		-0.1063	-58	327	344	DTTTIIDGVGEEAAIQGR															Mascot
		1845.92	1845.81		-0.1063	-58	327	344	DTTTIIDGVGEEAAIQGR					194		100								Mascot
		1957.01	1956.89		-0.1182	-60	452	469	QIVLNCGEEPSVVANTVK									Carbamidomethyl (C)[6]						Mascot
		1957.01	1956.89		-0.1182	-60	452	469	QIVLNCGEEPSVVANTVK					134		100		Carbamidomethyl (C)[6]						Mascot
		2010.95	2010.82		-0.1267	-63	58	74	EIELEDKFENMGAQMVK															Mascot
		2010.95	2010.82		-0.1267	-63	58	74	EIELEDKFENMGAQMVK					121		100								Mascot
		2026.95	2026.82		-0.1275	-63	58	74	EIELEDKFENMGAQMVK									Oxidation (M)[11]						Mascot
			2026.82																					Mascot
		2042.94	2042.82		-0.1246	-61	58	74	EIELEDKFENMGAQMVK									Oxidation (M)[11,15]						Mascot
		2399.28	2399.13		-0.1475	-61	322	344	VVINKDTTTIIDGVGEEAAI															Mascot
									QGR
		2851.33	2851.15		-0.1817	-64	171	196	EGVITVEDGTGLQDELDV															Mascot
									VEGMQFDR
		2966.28	2966.1		-0.1775	-60	470	497	GGDGNYGYNAATEEYG															Mascot
									NMIDMGILDPTK
		2982.28	2982.1		-0.1748	-59	470	497	GGDGNYGYNAATEEYG									Oxidation (M)[18]						Mascot
									NMIDMGILDPTK
	7	molecular chaperone GroEL [Escherichia coli 536]						gi|110644502		57292.7	4.85			27		1070		100	855	100
		Peptide Information
		Calc. Mass		Obsrv. Mass	± da	± ppm	Start	End	Sequence						Ion	C. I. %		Modification					Rank	Result Type
							Seq.	Seq.							Score
		803.408	803.365		-0.0425	-53	446	452	AMEAPLR									Oxidation (M)[2]						Mascot
		827.51	827.484		-0.0259	-31	29	36	VTLGPKGR															Mascot
		875.436	875.398		-0.0379	-43	59	65	EIELEDK															Mascot
		890.465	890.417		-0.0483	-54	161	168	LIAEAMDK															Mascot
		921.504	921.447		-0.0575	-62	43	51	SFGAPTITK															Mascot
		985.568	985.508		-0.06	-61	19	28	GVNVLADAVK															Mascot
		1000.57	1000.51		-0.0598	-60	123	132	AVAAAVEELK															Mascot
		1011.52	1011.47		-0.0556	-55	396	404	VEDALHATR					66		99.222								Mascot
		1011.52	1011.47		-0.0556	-55	396	404	VEDALHATR															Mascot
		1045.55	1045.5		-0.0528	-50	312	321	ATLEDLGQAK															Mascot
		1199.67	1199.6		-0.0704	-59	232	242	EMLPVLEAVAK															Mascot
		1199.67	1199.6		-0.0704	-59	232	242	EMLPVLEAVAK					61		97.47								Mascot
		1201.58	1201.59		0.0083	7	431	441	GQNEDQNVGIK															Mascot
		1215.67	1215.59		-0.0751	-62	232	242	EMLPVLEAVAK									Oxidation (M)[2]						Mascot
		1217.6	1217.54		-0.0596	-49	106	117	AVAAGMNPMDLK															Mascot
		1238.66	1238.59		-0.0744	-60	394	404	ARVEDALHATR															Mascot
		1249.59	1249.58		-0.0149	-12	106	117	AVAAGMNPMDLK									Oxidation (M)[6,9]						Mascot
		1373.7	1373.63		-0.0767	-56	106	118	AVAAGMNPMDLKR					85		99.989								Mascot
		1373.7	1373.63		-0.0767	-56	106	118	AVAAGMNPMDLKR															Mascot
		1385.79	1385.71		-0.0842	-61	16	28	MLRGVNVLADAVK															Mascot
		1389.7	1389.62		-0.0813	-59	106	118	AVAAGMNPMDLKR									Oxidation (M)[6]						Mascot
		1405.69	1405.61		-0.0805	-57	106	118	AVAAGMNPMDLKR									Oxidation (M)[6,9]						Mascot
		1454.64	1454.56		-0.0802	-55	351	362	QQIEEATSDYDR															Mascot
		1567.88	1567.79		-0.0925	-59	405	421	AAVEEGVVAGGGVALIR					104		100								Mascot
		1567.88	1567.79		-0.0925	-59	405	421	AAVEEGVVAGGGVALIR															Mascot
		1605.86	1605.76		-0.0992	-62	43	58	SFGAPTITKDGVSVAR															Mascot
			1605.76																					Mascot
		1711.78	1711.68		-0.099	-58	351	364	QQIEEATSDYDREK															Mascot
		1711.78	1711.68		-0.099	-58	351	364	QQIEEATSDYDREK					91		99.997								Mascot
		1760.9	1760.79		-0.1109	-63	143	160	AIAQVGTISANSDETVGK															Mascot
		1799.01	1798.82		-0.1861	-103	227	242	ISNIREMLPVLEAVAK									Oxidation (M)[7]						Mascot
		1845.92	1845.81		-0.1063	-58	328	345	DTTTIIDGVGEEAAIQGR															Mascot
		1845.92	1845.81		-0.1063	-58	328	345	DTTTIIDGVGEEAAIQGR					194		100								Mascot
		1957.01	1956.89		-0.1182	-60	453	470	QIVLNCGEEPSVVANTVK									Carbamidomethyl (C)[6]						Mascot
		1957.01	1956.89		-0.1182	-60	453	470	QIVLNCGEEPSVVANTVK					134		100		Carbamidomethyl (C)[6]						Mascot
		2010.95	2010.82		-0.1267	-63	59	75	EIELEDKFENMGAQMVK															Mascot
		2010.95	2010.82		-0.1267	-63	59	75	EIELEDKFENMGAQMVK					121		100								Mascot
		2026.95	2026.82		-0.1275	-63	59	75	EIELEDKFENMGAQMVK									Oxidation (M)[11]						Mascot
		2042.94	2042.82		-0.1246	-61	59	75	EIELEDKFENMGAQMVK									Oxidation (M)[11,15]						Mascot
		2399.28	2399.13		-0.1475	-61	323	345	VVINKDTTTIIDGVGEEAAI															Mascot
									QGR
		2851.33	2851.15		-0.1817	-64	172	197	EGVITVEDGTGLQDELDV															Mascot
									VEGMQFDR
		2966.28	2966.1		-0.1775	-60	471	498	GGDGNYGYNAATEEYG															Mascot
									NMIDMGILDPTK
		2982.28	2982.1		-0.1748	-59	471	498	GGDGNYGYNAATEEYG									Oxidation (M)[18]						Mascot
									NMIDMGILDPTK
	8	Chain A, Solution Structure Of Apo Groel By						gi|18655582		57090.6	4.81			26		1060		100	855	100
		Cryo-Electron Microscopy
		Peptide Information
		Calc. Mass		Obsrv. Mass	± da	± ppm	Start	End	Sequence						Ion	C. I. %		Modification					Rank	Result Type
							Seq.	Seq.							Score
		803.408	803.365		-0.0425	-53	445	451	AMEAPLR									Oxidation (M)[2]						Mascot
		827.51	827.484		-0.0259	-31	28	35	VTLGPKGR															Mascot
		875.436	875.398		-0.0379	-43	58	64	EIELEDK															Mascot
		890.465	890.417		-0.0483	-54	160	167	LIAEAMDK															Mascot
		921.504	921.447		-0.0575	-62	42	50	SFGAPTITK															Mascot
		985.568	985.508		-0.06	-61	18	27	GVNVLADAVK															Mascot
		1011.52	1011.47		-0.0556	-55	395	403	VEDALHATR					66		99.222								Mascot
		1011.52	1011.47		-0.0556	-55	395	403	VEDALHATR															Mascot
		1045.55	1045.5		-0.0528	-50	311	320	ATLEDLGQAK															Mascot
		1199.67	1199.6		-0.0704	-59	231	241	EMLPVLEAVAK															Mascot
		1199.67	1199.6		-0.0704	-59	231	241	EMLPVLEAVAK					61		97.47								Mascot
		1201.58	1201.59		0.0083	7	430	440	GQNEDQNVGIK															Mascot
		1215.67	1215.59		-0.0751	-62	231	241	EMLPVLEAVAK									Oxidation (M)[2]						Mascot
		1217.6	1217.54		-0.0596	-49	105	116	AVAAGMNPMDLK															Mascot
		1238.66	1238.59		-0.0744	-60	393	403	ARVEDALHATR															Mascot
		1249.59	1249.58		-0.0149	-12	105	116	AVAAGMNPMDLK									Oxidation (M)[6,9]						Mascot
		1373.7	1373.63		-0.0767	-56	105	117	AVAAGMNPMDLKR					85		99.989								Mascot
		1373.7	1373.63		-0.0767	-56	105	117	AVAAGMNPMDLKR															Mascot
		1385.79	1385.71		-0.0842	-61	15	27	MLRGVNVLADAVK															Mascot
		1389.7	1389.62		-0.0813	-59	105	117	AVAAGMNPMDLKR									Oxidation (M)[6]						Mascot
		1405.69	1405.61		-0.0805	-57	105	117	AVAAGMNPMDLKR									Oxidation (M)[6,9]						Mascot
		1454.64	1454.56		-0.0802	-55	350	361	QQIEEATSDYDR															Mascot
		1567.88	1567.79		-0.0925	-59	404	420	AAVEEGVVAGGGVALIR					104		100								Mascot
		1567.88	1567.79		-0.0925	-59	404	420	AAVEEGVVAGGGVALIR															Mascot
		1605.86	1605.76		-0.0992	-62	42	57	SFGAPTITKDGVSVAR															Mascot
		1711.78	1711.68		-0.099	-58	350	363	QQIEEATSDYDREK															Mascot
		1711.78	1711.68		-0.099	-58	350	363	QQIEEATSDYDREK					91		99.997								Mascot
		1760.9	1760.79		-0.1109	-63	142	159	AIAQVGTISANSDETVGK															Mascot
		1799.01	1798.82		-0.1861	-103	226	241	ISNIREMLPVLEAVAK									Oxidation (M)[7]						Mascot
		1845.92	1845.81		-0.1063	-58	327	344	DTTTIIDGVGEEAAIQGR															Mascot
		1845.92	1845.81		-0.1063	-58	327	344	DTTTIIDGVGEEAAIQGR					194		100								Mascot
		1957.01	1956.89		-0.1182	-60	452	469	QIVLNCGEEPSVVANTVK									Carbamidomethyl (C)[6]						Mascot
		1957.01	1956.89		-0.1182	-60	452	469	QIVLNCGEEPSVVANTVK					134		100		Carbamidomethyl (C)[6]						Mascot
		2010.95	2010.82		-0.1267	-63	58	74	EIELEDKFENMGAQMVK															Mascot
		2010.95	2010.82		-0.1267	-63	58	74	EIELEDKFENMGAQMVK					121		100								Mascot
		2026.95	2026.82		-0.1275	-63	58	74	EIELEDKFENMGAQMVK									Oxidation (M)[11]						Mascot
		2042.94	2042.82		-0.1246	-61	58	74	EIELEDKFENMGAQMVK									Oxidation (M)[11,15]						Mascot
		2399.28	2399.13		-0.1475	-61	322	344	VVINKDTTTIIDGVGEEAAI															Mascot
									QGR
		2851.33	2851.15		-0.1817	-64	171	196	EGVITVEDGTGLQDELDV															Mascot
									VEGMQFDR
		2966.28	2966.1		-0.1775	-60	470	497	GGDGNYGYNAATEEYG															Mascot
									NMIDMGILDPTK
		2982.28	2982.1		-0.1748	-59	470	497	GGDGNYGYNAATEEYG									Oxidation (M)[18]						Mascot
									NMIDMGILDPTK
	9	GroEL [Escherichia coli]						gi|38491468		57280.6	4.85			26		1060		100	855	100
		Peptide Information
		Calc. Mass		Obsrv. Mass	± da	± ppm	Start	End	Sequence						Ion	C. I. %		Modification					Rank	Result Type
							Seq.	Seq.							Score
		803.408	803.365		-0.0425	-53	446	452	AMEAPLR									Oxidation (M)[2]						Mascot
		827.51	827.484		-0.0259	-31	29	36	VTLGPKGR															Mascot
		875.436	875.398		-0.0379	-43	59	65	EIELEDK															Mascot
		890.465	890.417		-0.0483	-54	161	168	LIAEAMDK															Mascot
		921.504	921.447		-0.0575	-62	43	51	SFGAPTITK															Mascot
		985.568	985.508		-0.06	-61	19	28	GVNVLADAVK															Mascot
		1011.52	1011.47		-0.0556	-55	396	404	VEDALHATR					66		99.222								Mascot
		1011.52	1011.47		-0.0556	-55	396	404	VEDALHATR															Mascot
		1045.55	1045.5		-0.0528	-50	312	321	ATLEDLGQAK															Mascot
		1199.67	1199.6		-0.0704	-59	232	242	EMLPVLEAVAK															Mascot
		1199.67	1199.6		-0.0704	-59	232	242	EMLPVLEAVAK					61		97.47								Mascot
		1201.65	1201.59		-0.0646	-54	312	322	ATLEDLGQAKR															Mascot
		1215.67	1215.59		-0.0751	-62	232	242	EMLPVLEAVAK									Oxidation (M)[2]						Mascot
		1217.6	1217.54		-0.0596	-49	106	117	AVAAGMNPMDLK															Mascot
		1238.66	1238.59		-0.0744	-60	394	404	ARVEDALHATR															Mascot
		1249.59	1249.58		-0.0149	-12	106	117	AVAAGMNPMDLK									Oxidation (M)[6,9]						Mascot
		1373.7	1373.63		-0.0767	-56	106	118	AVAAGMNPMDLKR					85		99.989								Mascot
		1373.7	1373.63		-0.0767	-56	106	118	AVAAGMNPMDLKR															Mascot
		1385.79	1385.71		-0.0842	-61	16	28	MLRGVNVLADAVK															Mascot
		1389.7	1389.62		-0.0813	-59	106	118	AVAAGMNPMDLKR									Oxidation (M)[6]						Mascot
		1405.69	1405.61		-0.0805	-57	106	118	AVAAGMNPMDLKR									Oxidation (M)[6,9]						Mascot
		1454.64	1454.56		-0.0802	-55	351	362	QQIEEATSDYDR															Mascot
		1567.88	1567.79		-0.0925	-59	405	421	AAVEEGVVAGGGVALIR					104		100								Mascot
		1567.88	1567.79		-0.0925	-59	405	421	AAVEEGVVAGGGVALIR															Mascot
		1605.86	1605.76		-0.0992	-62	43	58	SFGAPTITKDGVSVAR															Mascot
		1711.78	1711.68		-0.099	-58	351	364	QQIEEATSDYDREK															Mascot
		1711.78	1711.68		-0.099	-58	351	364	QQIEEATSDYDREK					91		99.997								Mascot
		1760.9	1760.79		-0.1109	-63	143	160	AIAQVGTISANSDETVGK															Mascot
		1799.01	1798.82		-0.1861	-103	227	242	ISNIREMLPVLEAVAK									Oxidation (M)[7]						Mascot
		1845.92	1845.81		-0.1063	-58	328	345	DTTTIIDGVGEEAAIQGR															Mascot
		1845.92	1845.81		-0.1063	-58	328	345	DTTTIIDGVGEEAAIQGR					194		100								Mascot
		1957.01	1956.89		-0.1182	-60	453	470	QIVLNCGEEPSVVANTVK									Carbamidomethyl (C)[6]						Mascot
		1957.01	1956.89		-0.1182	-60	453	470	QIVLNCGEEPSVVANTVK					134		100		Carbamidomethyl (C)[6]						Mascot
		2010.95	2010.82		-0.1267	-63	59	75	EIELEDKFENMGAQMVK															Mascot
		2010.95	2010.82		-0.1267	-63	59	75	EIELEDKFENMGAQMVK					121		100								Mascot
		2026.95	2026.82		-0.1275	-63	59	75	EIELEDKFENMGAQMVK									Oxidation (M)[11]						Mascot
		2042.94	2042.82		-0.1246	-61	59	75	EIELEDKFENMGAQMVK									Oxidation (M)[11,15]						Mascot
		2399.28	2399.13		-0.1475	-61	323	345	VVINKDTTTIIDGVGEEAAI															Mascot
									QGR
		2851.33	2851.15		-0.1817	-64	172	197	EGVITVEDGTGLQDELDV															Mascot
									VEGMQFDR
		2966.28	2966.1		-0.1775	-60	471	498	GGDGNYGYNAATEEYG															Mascot
									NMIDMGILDPTK
		2982.28	2982.1		-0.1748	-59	471	498	GGDGNYGYNAATEEYG									Oxidation (M)[18]						Mascot
									NMIDMGILDPTK
	10	chaperonin GroEL [Escherichia fergusonii ATCC 35469]						gi|218551413		57350.7	4.85			26		1050		100	855	100
		Peptide Information
		Calc. Mass		Obsrv. Mass	± da	± ppm	Start	End	Sequence						Ion	C. I. %		Modification					Rank	Result Type
							Seq.	Seq.							Score
		803.408	803.365		-0.0425	-53	446	452	AMEAPLR									Oxidation (M)[2]						Mascot
		827.51	827.484		-0.0259	-31	29	36	VTLGPKGR															Mascot
		875.436	875.398		-0.0379	-43	59	65	EIELEDK															Mascot
		890.465	890.417		-0.0483	-54	161	168	LIAEAMDK															Mascot
		921.504	921.447		-0.0575	-62	43	51	SFGAPTITK															Mascot
		985.568	985.508		-0.06	-61	19	28	GVNVLADAVK															Mascot
		1011.52	1011.47		-0.0556	-55	396	404	VEDALHATR					66		99.222								Mascot
		1011.52	1011.47		-0.0556	-55	396	404	VEDALHATR															Mascot
		1045.55	1045.5		-0.0528	-50	312	321	ATLEDLGQAK															Mascot
		1199.67	1199.6		-0.0704	-59	232	242	EMLPVLEAVAK															Mascot
		1199.67	1199.6		-0.0704	-59	232	242	EMLPVLEAVAK					61		97.47								Mascot
		1201.65	1201.59		-0.0646	-54	312	322	ATLEDLGQAKR															Mascot
		1215.6	1215.59		-0.0061	-5	431	441	GQNEEQNVGIK															Mascot
		1217.6	1217.54		-0.0596	-49	106	117	AVAAGMNPMDLK															Mascot
		1238.66	1238.59		-0.0744	-60	394	404	ARVEDALHATR															Mascot
		1249.59	1249.58		-0.0149	-12	106	117	AVAAGMNPMDLK									Oxidation (M)[6,9]						Mascot
		1373.7	1373.63		-0.0767	-56	106	118	AVAAGMNPMDLKR					85		99.989								Mascot
		1373.7	1373.63		-0.0767	-56	106	118	AVAAGMNPMDLKR															Mascot
		1385.79	1385.71		-0.0842	-61	16	28	MLRGVNVLADAVK															Mascot
		1389.7	1389.62		-0.0813	-59	106	118	AVAAGMNPMDLKR									Oxidation (M)[6]						Mascot
		1405.69	1405.61		-0.0805	-57	106	118	AVAAGMNPMDLKR									Oxidation (M)[6,9]						Mascot
		1454.64	1454.56		-0.0802	-55	351	362	QQIEEATSDYDR															Mascot
		1567.88	1567.79		-0.0925	-59	405	421	AAVEEGVVAGGGVALIR					104		100								Mascot
		1567.88	1567.79		-0.0925	-59	405	421	AAVEEGVVAGGGVALIR															Mascot
		1605.86	1605.76		-0.0992	-62	43	58	SFGAPTITKDGVSVAR															Mascot
		1711.78	1711.68		-0.099	-58	351	364	QQIEEATSDYDREK															Mascot
		1711.78	1711.68		-0.099	-58	351	364	QQIEEATSDYDREK					91		99.997								Mascot
		1760.9	1760.79		-0.1109	-63	143	160	AIAQVGTISANSDETVGK															Mascot
		1799.01	1798.82		-0.1861	-103	227	242	ISNIREMLPVLEAVAK									Oxidation (M)[7]						Mascot
		1845.92	1845.81		-0.1063	-58	328	345	DTTTIIDGVGEEAAIQGR															Mascot
		1845.92	1845.81		-0.1063	-58	328	345	DTTTIIDGVGEEAAIQGR					194		100								Mascot
			1845.81																					Mascot
		1957.01	1956.89		-0.1182	-60	453	470	QIVLNCGEEPSVVANTVK									Carbamidomethyl (C)[6]						Mascot
		1957.01	1956.89		-0.1182	-60	453	470	QIVLNCGEEPSVVANTVK					134		100		Carbamidomethyl (C)[6]						Mascot
		2010.95	2010.82		-0.1267	-63	59	75	EIELEDKFENMGAQMVK															Mascot
		2010.95	2010.82		-0.1267	-63	59	75	EIELEDKFENMGAQMVK					121		100								Mascot
		2026.95	2026.82		-0.1275	-63	59	75	EIELEDKFENMGAQMVK									Oxidation (M)[11]						Mascot
		2042.94	2042.82		-0.1246	-61	59	75	EIELEDKFENMGAQMVK									Oxidation (M)[11,15]						Mascot
		2399.28	2399.13		-0.1475	-61	323	345	VVINKDTTTIIDGVGEEAAI															Mascot
									QGR
		2851.33	2851.15		-0.1817	-64	172	197	EGVITVEDGTGLQDELDV															Mascot
									VEGMQFDR

## Sheet: Protein ID Summary
	Table S1. Mass spectrometry report
	Project Code: BHAR141020
	Spot number	MALDI well number	Match Quality	Top Ranked Protein Name [Species]	Accession No.	Protein MW	Protein PI	Pep.Count	Protein Score	Protein Score C.I.%	Total Ion Score	Total Ion C.I.%
	Band-1	A5		chaperonin GroEL [Salmonella enterica subsp. Enterica serovar Typhi str. E98-0664]	gi|213582265	56195.3	4.85	25	1140	100	937	100
	Band-2	A6		chaperonin GroEL [Salmonella enterica subsp. Enterica serovar Typhi str. E98-3139]	gi|289830007	59143.7	4.98	31	1370	100	1096	100
	Band-3	A7		molecular chaperone GroEL [Salmonella enterica subsp. enterica serovar Typhi str. CT18]	gi|16763152	57249.7	4.85	30	1260	100	995	100
	Control
	1 fmol	A8		Beta-galactosidase OS=Escherichia coli (strain K12) GN=lacZ PE=1 SV=2	BGAL_ECOLI	116409	5.28	23	331	100	221	100
	1 fmol	A9		Beta-galactosidase OS=Escherichia coli (strain K12) GN=lacZ PE=1 SV=2	BGAL_ECOLI	116409	5.28	23	218	100	106	100
	1 fmol	A10		Beta-galactosidase OS=Escherichia coli (strain K12) GN=lacZ PE=1 SV=2	BGAL_ECOLI	116409	5.28	22	233	100	132	100
	1 fmol	A11		Beta-galactosidase OS=Escherichia coli (strain K12) GN=lacZ PE=1 SV=2	BGAL_ECOLI	116409	5.28	15	168	100	104	100
	high confidence
	low confidence
	no confidence
